# Supplementary material for: Labeling of CC Chemokine Receptor 2 with a Versatile Intracellular Allosteric Probe
Source: ACS Chem Biol. 2024 Aug 26;19(9):2070–80. doi: 10.1021/acschembio.4c00439 (PMC11420878; doi:10.1021/acschembio.4c00439)
Supplement: Supplementary file 2 — cb4c00439_si_002.xlsx [file cb4c00439_si_002.xlsx]

## Sheet: Contents
Labelling of CC chemokine receptor 2 with a versatile intracellular allosteric probe
SI Pull-Down Proteomics Data
Data sheets shown are the output tables as generated by MaxQuant and after processing by Perseus. Used methods and parameters can be found in the materials and methods.
All proteins and peptides are ordered by gene name.
Experiments:
1 (N1)	(Figure 5A-B-C)
D01 - D03	Incubation of HEK293T-HA-CCR2 membrane fractions with vehicle (1% DMSO)
P01 - P03	Incubation of HEK293T-HA-CCR2 membrane fractions with Probe 6c (1 µM)
2 (N2)	(Figure 5B-C)
D02 - D03	Incubation of HEK293T-HA-CCR2 membrane fractions with vehicle (1% DMSO)
P01 - P03	Incubation of HEK293T-HA-CCR2 membrane fractions with Probe 6c (1 µM)
3 (N3)	(Figure 5B-C)
D01 - D03	Incubation of HEK293T-HA-CCR2 membrane fractions with vehicle (1% DMSO)
P01 - P03	Incubation of HEK293T-HA-CCR2 membrane fractions with Probe 6c (1 µM)
4 (Competition Experiment)	(Figure S8A-C)
C01 - C02	Pre-incubation of HEK239T-CCR2 membrane fractions with Competing ligand 1 (10 µM), prior to incubation with probe 6c (1 µM)
D01 - C02	Incubation of HEK293T-HA-CCR2 membrane fractions with vehicle (1% DMSO)
P01 - P02	Incubation of HEK293T-HA-CCR2 membrane fractions with Probe 6c (1 µM)

## Sheet: Exp. 1 Proteins
LFQ intensity D01	LFQ intensity D02	LFQ intensity D03	LFQ intensity P01	LFQ intensity P02	LFQ intensity P03	N: Peptides	N: Razor + unique peptides	N: Unique peptides	N: Sequence coverage [%]	N: Unique + razor sequence coverage [%]	N: Unique sequence coverage [%]	N: Mol. weight [kDa]	N: Q-value	N: Score	N: Intensity	N: MS/MS count	T: Protein IDs	T: Majority protein IDs	T: Protein names	T: Gene names	T: id
15636000	16334000	26210000	23927000	18802000	20867000	24	24	24	11.6	11.6	11.6	265.55	0	184.79	1087100000	85	Q13085;O00763	Q13085	Acetyl-CoA carboxylase 1;Biotin carboxylase	ACACA	205
1769400	1367100	1668100	1861700	2028100	1707700	4	4	4	10.4	10.4	10.4	47.485	0	22.975	20601000	4	P45954	P45954	Short/branched chain specific acyl-CoA dehydrogenase, mitochondrial	ACADSB	132
6603800	4173400	6106000	7004400	5980500	5494200	9	9	9	13.7	13.7	13.7	85.424	0	67.054	220080000	33	Q99798	Q99798	Aconitate hydratase, mitochondrial	ACO2	238
9389300	6511900	12652000	16534000	15397000	13892000	6	6	6	9	9	9	80.419	0	35.371	227630000	15	O95573;O60488	O95573	Long-chain-fatty-acid--CoA ligase 3	ACSL3	36
443790	990066	1387560	725540	2078310	772930	21	1	1	57.6	1.9	1.9	41.736	0	5.7686	2970600	1	P60709;P63267;P68133;P68032;P62736;Q562R1	P60709;P63267;P68133;P68032;P62736	Actin, cytoplasmic 1;Actin, cytoplasmic 1, N-terminally processed;Actin, gamma-enteric smooth muscle;Actin, alpha skeletal muscle;Actin, alpha cardiac muscle 1;Actin, aortic smooth muscle	ACTB;ACTG2;ACTA1;ACTC1;ACTA2	154
83423000	74873000	103030000	109140000	110630000	105090000	22	22	1	61.1	61.1	1.9	41.792	0	176.43	3433600000	130	P63261;Q6S8J3;A5A3E0;Q9BYX7	P63261	Actin, cytoplasmic 2;Actin, cytoplasmic 2, N-terminally processed	ACTG1	179
11157000	9126100	6173100	3652600	4262200	4227700	5	5	5	6.6	6.6	6.6	104.85	0	32.884	119470000	11	O43707	O43707	Alpha-actinin-4	ACTN4	26
3304200	2935000	3667000	3696700	3730600	3318900	3	3	3	1.7	1.7	1.7	252.5	0	17.398	47934000	3	Q8WYP5	Q8WYP5	Protein ELYS	AHCTF1	230
10300000	8544400	9292200	16528000	14481000	14042000	9	9	9	14.1	14.1	14.1	87.301	0	106.26	252910000	31	P54886	P54886	Delta-1-pyrroline-5-carboxylate synthase;Glutamate 5-kinase;Gamma-glutamyl phosphate reductase	ALDH18A1	147
7030700	6604100	9546200	12656000	10244000	11317000	4	4	4	10.8	10.8	10.8	56.381	0	31.497	121910000	13	P05091	P05091	Aldehyde dehydrogenase, mitochondrial	ALDH2	51
5518500	3504300	5625500	4203600	5421000	4774400	4	4	4	4.9	4.9	4.9	107.54	0	27.433	62664000	12	O95782;O94973	O95782;O94973	AP-2 complex subunit alpha-1;AP-2 complex subunit alpha-2	AP2A1;AP2A2	37
7562700	4673600	8307400	8155100	8587900	6405900	9	9	9	11.4	11.4	11.4	104.55	0	58.566	140570000	18	P63010;Q10567	P63010	AP-2 complex subunit beta	AP2B1	177
5657900	3883400	6333400	12947000	11096000	9099200	6	6	6	11.5	11.5	11.5	71.368	0	37.062	117700000	12	Q9NVI7;Q5T9A4	Q9NVI7	ATPase family AAA domain-containing protein 3A	ATAD3A	249
12260000	9314800	12533000	25257000	26845000	20609000	14	14	14	15.7	15.7	15.7	112.89	0	97.834	588220000	43	P05023;P13637;P50993;Q13733;P20648;P54707	P05023	Sodium/potassium-transporting ATPase subunit alpha-1	ATP1A1	50
14075000	9577500	11014000	23673000	16176000	15618000	14	14	14	17.4	17.4	17.4	114.76	0	100.3	464660000	42	P16615;Q93084;O14983	P16615	Sarcoplasmic/endoplasmic reticulum calcium ATPase 2	ATP2A2	87
7243400	5975200	8478500	10001000	10333000	10897000	9	9	9	18.1	18.1	18.1	59.75	0	58.704	247210000	27	P25705	P25705	ATP synthase subunit alpha, mitochondrial	ATP5A1	100
13537000	10350000	17433000	13801000	14818000	14708000	9	9	9	18.9	18.9	18.9	56.559	0	93.209	360470000	22	P06576	P06576	ATP synthase subunit beta, mitochondrial	ATP5B	56
26564000	15578000	26540000	16030000	26507000	12871000	4	4	4	12.1	12.1	12.1	31.362	0	25.125	293160000	12	Q07021	Q07021	Complement component 1 Q subcomponent-binding protein, mitochondrial	C1QBP	198
13689000	11198000	16987000	29799000	25538000	24660000	7	7	7	14	14	14	67.567	0	50.504	432680000	20	P27824	P27824	Calnexin	CANX	103
553790	624120	607420	46832000	60380000	36523000	15	15	15	34.7	34.7	34.7	41.063	0	117.08	850340000	25	P41597-2;P41597;P51681	P41597-2;P41597	C-C chemokine receptor type 2	CCR2	126
100600000	81457000	105620000	93907000	90779000	96434000	57	57	57	31.8	31.8	31.8	191.61	0	323.31	5656000000	203	Q00610;P53675	Q00610	Clathrin heavy chain 1	CLTC	188
19865000	17230000	12723000	17412000	13216000	12714000	18	18	18	16.9	16.9	16.9	138.34	0	125.61	691680000	57	P53621	P53621	Coatomer subunit alpha;Xenin;Proxenin	COPA	144
7917300	4968200	7648900	7938300	7604900	7373500	3	3	3	3.6	3.6	3.6	107.14	0	23.985	79062000	13	P53618	P53618	Coatomer subunit beta	COPB1	143
2763400	2235900	2892500	3891800	3484900	3190200	3	3	3	4	4	4	102.49	0	18.574	30868000	8	P35606	P35606	Coatomer subunit beta	COPB2	113
7708900	5866800	878756	8409700	7414000	7311700	3	3	2	4.8	4.8	3.8	97.717	0	20.251	57882000	2	Q9Y678	Q9Y678	Coatomer subunit gamma-1	COPG1	258
17617000	15476000	11124000	17411000	18432000	17549000	7	7	7	14.4	14.4	14.4	51.712	0	47.013	338480000	24	O75390	O75390	Citrate synthase, mitochondrial	CS	31
9828200	7379600	8402300	8551400	9647900	6685100	8	8	8	9.5	9.5	9.5	110.42	0	55.145	188610000	20	P55060	P55060	Exportin-2	CSE1L	148
12066000	6432400	8270600	12575000	8287400	9194900	4	4	4	15.3	15.3	15.3	34.234	0	23.96	78218000	7	P00387	P00387	NADH-cytochrome b5 reductase 3;NADH-cytochrome b5 reductase 3 membrane-bound form;NADH-cytochrome b5 reductase 3 soluble form	CYB5R3	39
4749900	3662200	3676500	5371500	4150200	3584200	3	3	3	6.1	6.1	6.1	50.8	0	23.794	31235000	4	P39656	P39656	Dolichyl-diphosphooligosaccharide--protein glycosyltransferase 48 kDa subunit	DDOST	121
7289900	3486900	5405300	4495700	6314100	5379500	3	3	3	4.7	4.7	4.7	82.431	0	23.81	42287000	5	Q92499	Q92499	ATP-dependent RNA helicase DDX1	DDX1	231
4487800	3435200	3466100	3608500	3520100	2848400	6	5	4	10.2	9.1	7.7	80.272	0	50.978	63719000	13	Q92841	Q92841	Probable ATP-dependent RNA helicase DDX17	DDX17	234
88193000	63284000	99128000	89284000	102960000	85042000	12	12	11	17.4	17.4	16.3	87.343	0	117.1	874220000	41	Q9NR30;Q9BQ39	Q9NR30	Nucleolar RNA helicase 2	DDX21	245
11628000	7528000	14509000	14584000	14898000	11786000	5	5	5	11.2	11.2	11.2	48.991	0	31.561	134120000	11	Q13838;O00148	Q13838;O00148	Spliceosome RNA helicase DDX39B;ATP-dependent RNA helicase DDX39A	DDX39B;DDX39A	209
4867400	3809700	6382300	6532200	8293800	5773400	4	2	2	6	3.3	3.3	73.243	0	11.88	45134000	4	O00571;O15523;Q9NQI0	O00571;O15523;Q9NQI0	ATP-dependent RNA helicase DDX3X;ATP-dependent RNA helicase DDX3Y;Probable ATP-dependent RNA helicase DDX4	DDX3X;DDX3Y;DDX4	24
17057000	13801000	12725000	12788000	14941000	12984000	5	3	3	9.4	6.5	6.5	69.147	0	26.42	190030000	12	P17844	P17844	Probable ATP-dependent RNA helicase DDX5	DDX5	89
4081100	2651400	3403600	7489200	3813800	4693500	3	3	3	6.9	6.9	6.9	54.489	0	19.022	69817000	11	Q9UBM7	Q9UBM7	7-dehydrocholesterol reductase	DHCR7	252
2179700	1686700	2065200	2665600	2972400	3068400	3	3	3	2.8	2.8	2.8	133.94	0	18.307	30571000	6	Q7L2E3	Q7L2E3	Putative ATP-dependent RNA helicase DHX30	DHX30	225
31684000	25140000	43098000	42357000	43615000	40504000	20	20	20	16.8	16.8	16.8	140.96	0	164.08	1479800000	81	Q08211	Q08211	ATP-dependent RNA helicase A	DHX9	199
22387000	11670000	1086300	1384400	334390	343580	5	5	5	11.7	11.7	11.7	57.673	0	31.86	140580000	10	O60832	O60832	H/ACA ribonucleoprotein complex subunit 4	DKC1	30
6531200	4332400	7420800	7184400	8077900	6477200	5	5	5	11.8	11.8	11.8	54.177	0	36.576	113550000	11	P09622	P09622	Dihydrolipoyl dehydrogenase, mitochondrial	DLD	65
6477200	21488000	4409300	3467300	5999100	12990000	3	3	3	4.5	4.5	4.5	99.986	0	20.545	116720000	6	Q08554	Q08554	Desmocollin-1	DSC1	200
10061000	36523000	4534100	3402700	9008890	11935000	15	15	15	16.6	16.6	16.6	113.75	0	104.38	368470000	31	Q02413	Q02413	Desmoglein-1	DSG1	192
23397000	56833000	31016000	26707000	31669000	31092000	67	67	65	23.4	23.4	23.4	331.77	0	323.31	3045200000	197	P15924	P15924	Desmoplakin	DSP	86
10831000	8727500	13369000	12518000	12995000	13761000	21	21	21	5.3	5.3	5.3	532.4	0	137.13	445350000	46	Q14204;Q8NCM8	Q14204	Cytoplasmic dynein 1 heavy chain 1	DYNC1H1	210
39872000	36730000	49025000	54619000	58042000	49258000	10	10	10	20.6	20.6	20.6	50.14	0	71.271	997590000	24	P68104;Q5VTE0;Q05639	P68104;Q5VTE0	Elongation factor 1-alpha 1;Putative elongation factor 1-alpha-like 3	EEF1A1;EEF1A1P5	180
4389500	2945500	5269300	5274800	5209600	4573000	5	5	5	12.1	12.1	12.1	50.118	0	29.626	52385000	11	P26641	P26641	Elongation factor 1-gamma	EEF1G	102
37317000	32627000	23811000	36696000	37936000	32950000	9	9	9	12.7	12.7	12.7	95.337	0	56.687	504550000	21	P13639;Q7Z2Z2	P13639	Elongation factor 2	EEF2	81
5265300	3924500	6821500	5187300	3894600	4957900	7	7	7	15.5	15.5	15.5	52.22	0	43.051	119130000	14	P60228	P60228	Eukaryotic translation initiation factor 3 subunit E	EIF3E	153
9943700	5809200	11760000	12112000	12568000	10746000	5	4	4	12.1	10.1	10.1	46.153	0	37.581	178850000	15	P60842;Q14240	P60842;Q14240	Eukaryotic initiation factor 4A-I;Eukaryotic initiation factor 4A-II;Eukaryotic initiation factor 4A-II, N-terminally processed	EIF4A1;EIF4A2	155
4973500	4235800	4715200	10970000	8698700	8960800	4	4	4	10.5	10.5	10.5	46.871	0	25.089	164610000	10	P38919	P38919	Eukaryotic initiation factor 4A-III;Eukaryotic initiation factor 4A-III, N-terminally processed	EIF4A3	119
10959000	14346000	11668000	12967000	11603000	15935000	8	6	6	7.1	6.9	6.9	555.65	0	37.497	194780000	16	P58107	P58107	Epiplakin	EPPK1	152
7569700	4919800	12451000	18672000	14289000	13294000	3	3	3	24	24	24	12.259	0	17.789	119640000	11	P84090	P84090	Enhancer of rudimentary homolog	ERH	184
3845100	11210000	1386500	4634600	5333000	10537000	3	3	3	23.7	23.7	23.7	15.164	0	23.976	76725000	4	Q01469;A8MUU1	Q01469	Fatty acid-binding protein, epidermal	FABP5	191
3202000	2369400	4602000	4124900	4053300	4299900	8	8	8	3.9	3.9	3.9	273.42	0	61.921	112920000	24	P49327	P49327	Fatty acid synthase;[Acyl-carrier-protein] S-acetyltransferase;[Acyl-carrier-protein] S-malonyltransferase;3-oxoacyl-[acyl-carrier-protein] synthase;3-oxoacyl-[acyl-carrier-protein] reductase;3-hydroxyacyl-[acyl-carrier-protein] dehydratase;Enoyl-[acyl-carrier-protein] reductase;Oleoyl-[acyl-carrier-protein] hydrolase	FASN	137
6871000	4234400	4719200	4340700	4172300	4442400	4	4	4	1.9	1.9	1.9	280.74	0	28.942	73580000	10	P21333	P21333	Filamin-A	FLNA	95
13891000	13733000	10613000	11060000	10061000	9121100	10	10	10	11.3	11.3	11.3	106.87	0	62.612	305180000	31	Q14697	Q14697	Neutral alpha-glucosidase AB	GANAB	212
6538600	11350000	4167100	3636800	4822100	5013800	3	3	3	11.6	11.6	11.6	36.053	0	20.391	59499000	5	P04406	P04406	Glyceraldehyde-3-phosphate dehydrogenase	GAPDH	48
22951000	16993000	27576000	27409000	30346000	27941000	17	17	17	7.6	7.6	7.6	292.75	0	143.81	640960000	71	Q92616	Q92616	Translational activator GCN1	GCN1L1	232
3758200	3100700	6687600	4373900	4384400	4319900	3	3	3	3.6	3.6	3.6	120.04	0	19.428	59426000	8	P57678	P57678	Gem-associated protein 4	GEMIN4	151
2397500	1469900	3790800	2649700	2881500	2491600	4	4	4	4.5	4.5	4.5	112.73	0	23.635	31333000	7	P23378	P23378	Glycine dehydrogenase (decarboxylating), mitochondrial	GLDC	99
13970000	8096400	16056000	18855000	16941000	16026000	6	6	6	12	12	12	61.397	0	35.813	264860000	12	P00367;P49448	P00367;P49448	Glutamate dehydrogenase 1, mitochondrial;Glutamate dehydrogenase 2, mitochondrial	GLUD1;GLUD2	38
2092100	3058500	2242300	24732000	14008000	6050400	3	3	2	10.2	10.2	7.1	40.532	0	18.914	80464000	4	P08754;P63096	P08754	Guanine nucleotide-binding protein G(k) subunit alpha	GNAI3	63
6449700	4394000	6132400	11072000	9821800	8427000	5	5	3	16.2	16.2	9.4	37.377	0	34.451	132450000	16	P62873;P16520	P62873	Guanine nucleotide-binding protein G(I)/G(S)/G(T) subunit beta-1	GNB1	168
5757600	5187900	6891600	7762500	7878800	6962700	5	3	3	15.6	8.8	8.8	37.331	0	20.67	72818000	7	P62879;Q9HAV0	P62879;Q9HAV0	Guanine nucleotide-binding protein G(I)/G(S)/G(T) subunit beta-2;Guanine nucleotide-binding protein subunit beta-4	GNB2;GNB4	169
8881800	5963600	8970400	11637000	12382000	11017000	9	9	9	26.8	26.8	26.8	35.076	0	75.049	232740000	18	P63244	P63244	Guanine nucleotide-binding protein subunit beta-2-like 1;Guanine nucleotide-binding protein subunit beta-2-like 1, N-terminally processed	GNB2L1	178
9640300	5650600	7541000	13304000	8022000	12033000	7	7	7	21.2	21.2	21.2	47.517	0	47.39	141340000	14	P00505	P00505	Aspartate aminotransferase, mitochondrial	GOT2	41
23713000	20548000	39052000	36878000	28871000	24838000	4	4	4	25.3	25.3	25.3	20.863	0	58.735	551190000	18	P07305	P07305	Histone H1.0;Histone H1.0, N-terminally processed	H1F0	58
31198000	19855000	38046000	36908000	37755000	27632000	3	3	3	8.6	8.6	8.6	43.159	0	20.615	241420000	6	Q9P035	Q9P035	Very-long-chain (3R)-3-hydroxyacyl-CoA dehydratase 3	HACD3	250
13549000	9116000	17728000	23104000	19284000	18274000	4	4	4	7.1	7.1	7.1	82.999	0	24.47	170090000	9	P40939	P40939	Trifunctional enzyme subunit alpha, mitochondrial;Long-chain enoyl-CoA hydratase;Long chain 3-hydroxyacyl-CoA dehydrogenase	HADHA	124
3346500	3804500	3583000	4641200	4344000	3739900	7	7	7	3.8	3.8	3.8	242.37	0	54.272	57484000	6	Q9H583	Q9H583	HEAT repeat-containing protein 1;HEAT repeat-containing protein 1, N-terminally processed	HEATR1	242
483080000	355610000	575880000	723420000	563290000	615850000	7	7	5	27.7	27.7	18.3	21.364	0	91.302	7306500000	78	P16403;P10412;P16402;P16401;Q02539	P16403;P10412;P16402;P16401;Q02539	Histone H1.2;Histone H1.4;Histone H1.3;Histone H1.5;Histone H1.1	HIST1H1C;HIST1H1E;HIST1H1D;HIST1H1B;HIST1H1A	71
2812900	4030300	10758000	3857600	3211700	3731200	3	1	1	15.5	5.8	5.8	22.019	0	6.906	25892000	6	P22492	P22492	Histone H1t	HIST1H1T	97
3435000	1591140	4045900	3464000	3472100	2760300	4	1	1	44.4	7.9	7.9	13.952	0	11.708	16261000	4	Q99880;Q8N257;Q96A08	Q99880;Q8N257;Q96A08	Histone H2B type 1-L;Histone H2B type 3-B;Histone H2B type 1-A	HIST1H2BL;HIST3H2BB;HIST1H2BA	239
211520000	169140000	243800000	225550000	198710000	175530000	4	4	1	44.4	44.4	7.9	13.989	0	72.625	3796000000	60	Q99879;Q99877;Q93079;Q5QNW6;Q16778;P62807;P58876;P57053;P33778;P23527;P06899;O60814;Q6DRA6;Q6DN03	Q99879;Q99877;Q93079;Q5QNW6;Q16778;P62807;P58876;P57053;P33778;P23527;P06899;O60814	Histone H2B type 1-M;Histone H2B type 1-N;Histone H2B type 1-H;Histone H2B type 2-F;Histone H2B type 2-E;Histone H2B type 1-C/E/F/G/I;Histone H2B type 1-D;Histone H2B type F-S;Histone H2B type 1-B;Histone H2B type 1-O;Histone H2B type 1-J;Histone H2B type 1-K	HIST1H2BM;HIST1H2BN;HIST1H2BH;HIST2H2BF;HIST2H2BE;HIST1H2BC;HIST1H2BD;H2BFS;HIST1H2BB;HIST1H2BO;HIST1H2BJ;HIST1H2BK	29
330240000	308230000	433450000	1145900000	345240000	559910000	7	7	7	68.9	68.9	68.9	11.367	0	55.058	6084400000	62	P62805	P62805	Histone H4	HIST1H4A	167
255510000	207860000	507330000	307910000	322280000	258730000	3	3	2	14.7	14.7	8.8	15.388	0	20.272	2156300000	20	Q71DI3;P68431;Q5TEC6;Q16695;Q6NXT2	Q71DI3;P68431;Q5TEC6;Q16695	Histone H3.2;Histone H3.1;Histone H3;Histone H3.1t	HIST2H3A;HIST1H3A;HIST2H3PS2;HIST3H3	182
7783000	5184300	8837800	9491610	7799500	7429700	8	8	8	10	10	10	102.48	0	51.464	115240000	19	P19367	P19367	Hexokinase-1	HK1	93
10485000	9812300	12279000	20519000	18165000	15638000	3	3	3	16.3	16.3	16.3	24.893	0	18.957	153860000	11	P09429;B2RPK0;P26583	P09429;B2RPK0	High mobility group protein B1;Putative high mobility group protein B1-like 1	HMGB1;HMGB1P1	0
213880000	222750000	146620000	162850000	116100000	121290000	12	12	11	36.3	36.3	33.9	38.746	0	109.37	1810300000	54	P09651;Q32P51	P09651;Q32P51	Heterogeneous nuclear ribonucleoprotein A1;Heterogeneous nuclear ribonucleoprotein A1, N-terminally processed;Heterogeneous nuclear ribonucleoprotein A1-like 2	HNRNPA1;HNRNPA1L2	66
206180000	163830000	130350000	92795100	89866000	79094000	18	18	17	46.7	46.7	46.7	37.429	0	254.74	2337200000	98	P22626	P22626	Heterogeneous nuclear ribonucleoproteins A2/B1	HNRNPA2B1	98
100110000	61658000	76063000	51585000	53151000	42309000	6	4	4	18.8	12.7	12.7	39.594	0	30.658	416040000	9	P51991	P51991	Heterogeneous nuclear ribonucleoprotein A3	HNRNPA3	141
25948000	18309000	36747000	29976000	30887000	22885000	3	3	3	7.5	7.5	7.5	45.671	0	22.725	253040000	15	P52597	P52597	Heterogeneous nuclear ribonucleoprotein F;Heterogeneous nuclear ribonucleoprotein F, N-terminally processed	HNRNPF	142
7822700	6272000	9366900	10095000	9996400	9754390	9	9	7	18	18	12.9	49.229	0	85.758	239270000	30	P31943;P55795	P31943;P55795	Heterogeneous nuclear ribonucleoprotein H;Heterogeneous nuclear ribonucleoprotein H, N-terminally processed;Heterogeneous nuclear ribonucleoprotein H2	HNRNPH1;HNRNPH2	107
4295700	3478300	4145900	6165300	5359200	5550500	4	2	2	12.7	6.1	6.1	36.926	0	11.588	41120000	2	P31942	P31942	Heterogeneous nuclear ribonucleoprotein H3	HNRNPH3	106
28361000	23698000	38381000	38655000	34851000	30618000	3	3	3	7.8	7.8	7.8	50.976	0	33.204	329380000	15	P61978	P61978	Heterogeneous nuclear ribonucleoprotein K	HNRNPK	159
42771000	33006000	37734000	70768000	50335000	58704000	13	13	13	23.9	23.9	23.9	64.132	0	86.729	626440000	36	P14866	P14866	Heterogeneous nuclear ribonucleoprotein L	HNRNPL	83
112260000	79276000	58199000	37650000	27729000	22254000	5	5	3	9.2	9.2	6	70.942	0	57.662	767550000	25	O43390	O43390	Heterogeneous nuclear ribonucleoprotein R	HNRNPR	25
34486000	26578000	41491000	41777000	38001000	35438000	16	16	16	15.5	15.5	15.5	90.583	0	114.77	958790000	59	Q00839	Q00839	Heterogeneous nuclear ribonucleoprotein U	HNRNPU	189
4202200	3080400	7132000	6332200	6548700	5650000	5	5	5	7.3	7.3	7.3	83.263	0	30.754	76130000	12	P08238;Q58FF7;P07900;Q58FF6;Q14568;Q58FF8;Q58FG1	P08238;Q58FF7;P07900;Q58FF6	Heat shock protein HSP 90-beta;Putative heat shock protein HSP 90-beta-3;Heat shock protein HSP 90-alpha;Putative heat shock protein HSP 90-beta 4	HSP90AB1;HSP90AB3P;HSP90AA1;HSP90AB4P	60
108190000	76536000	114130000	127630000	137560000	128470000	27	27	21	49.6	49.6	41.2	70.051	0	228.39	3258800000	109	P0DMV9;P0DMV8;P34931;P17066;P48741	P0DMV9;P0DMV8	Heat shock 70 kDa protein 1B;Heat shock 70 kDa protein 1A	HSPA1B;HSPA1A	69
4794500	3678100	3662800	4229100	4905000	4559700	4	3	3	9.2	7.2	7.2	72.332	0	18.849	36494000	6	P11021	P11021	78 kDa glucose-regulated protein	HSPA5	73
6805700	5860700	6352000	13299000	8943600	13479000	11	5	5	21.7	11.5	11.5	70.897	0	40.436	164890000	14	P11142;P54652	P11142	Heat shock cognate 71 kDa protein	HSPA8	74
22888000	21778000	20940000	46557000	37985000	36323000	7	7	7	11.9	11.9	11.9	73.68	0	50.143	604290000	31	P38646	P38646	Stress-70 protein, mitochondrial	HSPA9	118
11436000	10856000	13518000	13046000	14350000	12886000	7	7	7	15.4	15.4	15.4	61.054	0	76.801	236510000	18	P10809	P10809	60 kDa heat shock protein, mitochondrial	HSPD1	72
16487000	10968000	13477000	8095700	7531800	8264000	9	9	9	8.6	8.6	8.6	144.5	0	64.182	190640000	21	P41252	P41252	Isoleucine--tRNA ligase, cytoplasmic	IARS	125
11949000	8551400	8777100	8522300	8288400	7013700	7	7	7	8.2	8.2	8.2	113.79	0	62.026	191440000	30	Q9NSE4	Q9NSE4	Isoleucine--tRNA ligase, mitochondrial	IARS2	246
11334000	6736900	9691900	11459000	11275000	9213800	5	5	5	14.9	14.9	14.9	43.062	0	63.271	208830000	16	Q12905	Q12905	Interleukin enhancer-binding factor 2	ILF2	203
3541300	2698200	4550600	4827500	5571400	4820900	3	3	3	3	3	3	123.63	0	18.981	64869000	11	O00410	O00410	Importin-5	IPO5	22
5148200	15393000	5387400	4810800	5934000	4660300	8	8	8	14	14	14	81.744	0	53.961	127370000	14	P14923;P35222	P14923	Junction plakoglobin	JUP	84
4922600	2888100	4047700	3333700	4368400	3801800	5	5	5	7	7	7	97.169	0	29.737	69088000	7	Q14974	Q14974	Importin subunit beta-1	KPNB1	214
2204200	2340600	3074400	2632300	3085900	3828600	3	3	3	2.8	2.8	2.8	134.46	0	17.222	27249000	3	Q9P2J5	Q9P2J5	Leucine--tRNA ligase, cytoplasmic	LARS	251
16233000	13080000	12172000	29847000	21766000	18820000	6	6	6	11.4	11.4	11.4	70.702	0	39.687	334170000	20	Q14739	Q14739	Lamin-B receptor	LBR	213
1928000	3581600	2923800	2690000	3317100	2937900	3	3	3	5.7	5.7	5.7	74.139	0	19.062	33659000	10	P02545	P02545	Prelamin-A/C;Lamin-A/C	LMNA	43
3845400	2842900	4319700	7194100	8022800	6421300	3	3	3	7.2	7.2	7.2	66.408	0	20.397	74290000	8	P20700	P20700	Lamin-B1	LMNB1	94
3777200	5527900	1390150	2248100	999040	2067800	3	3	3	3.8	3.8	3.8	106.49	0	19.342	27810000	5	P36776	P36776	Lon protease homolog, mitochondrial	LONP1	116
50899000	35351000	55750000	59881000	63600000	65707000	44	44	44	28.5	28.5	28.5	157.9	0	323.31	3703500000	174	P42704	P42704	Leucine-rich PPR motif-containing protein, mitochondrial	LRPPRC	128
192730000	184140000	307100000	219700000	187680000	193250000	27	27	27	35.6	35.6	35.6	80.472	0	209.98	5707500000	143	Q96RQ3	Q96RQ3	Methylcrotonoyl-CoA carboxylase subunit alpha, mitochondrial	MCCC1	237
4203600	3691000	5159900	10453000	7822000	7782800	3	3	3	7.1	7.1	7.1	61.332	0	19.712	67914000	12	Q9HCC0	Q9HCC0	Methylcrotonoyl-CoA carboxylase beta chain, mitochondrial	MCCC2	244
31984000	21025000	35904000	31983000	39642000	30984000	6	6	6	21	21	21	35.503	0	50.942	332940000	25	P40926	P40926	Malate dehydrogenase, mitochondrial	MDH2	123
13380000	9872000	15349000	20312000	17030000	16869000	21	21	21	4.5	4.5	4.5	632.81	0	153.34	585300000	46	Q9NU22	Q9NU22	Midasin	MDN1	248
2830000	2246800	3490200	5449100	4933800	4746200	6	6	6	6.5	6.5	6.5	104.74	0	36.155	74558000	9	P43246	P43246	DNA mismatch repair protein Msh2	MSH2	130
5475900	3838600	7297300	5750200	5594200	5640100	3	3	3	6.2	6.2	6.2	57.041	0	16.84	75947000	6	P00395	P00395	Cytochrome c oxidase subunit 1	MT-CO1	40
6918100	4909200	8235200	8441700	9151100	7238100	4	4	4	3.8	3.8	3.8	148.85	0	22.988	85832000	6	Q9BQG0	Q9BQG0	Myb-binding protein 1A	MYBBP1A	240
1195400	1231900	1270500	1502800	1481200	3094900	5	1	1	3.7	0.5	0.5	229	0	5.6827	10421000	1	P35580	P35580	Myosin-10	MYH10	112
2807200	2159100	2950000	4118500	4188700	4394100	7	7	3	5	5	1.7	226.53	0	43.83	61007000	11	P35579;Q7Z406;P35749	P35579	Myosin-9	MYH9	111
10028000	6379600	6563300	6917700	5461100	5765600	4	4	4	3.9	3.9	3.9	115.73	0	24.554	101260000	9	Q9H0A0	Q9H0A0	N-acetyltransferase 10	NAT10	241
7290600	5190300	5298500	9072800	8430000	11352000	5	5	5	8	8	8	76.613	0	32.095	104270000	6	P19338	P19338	Nucleolin	NCL	92
2669100	2250300	2892300	2871400	2395300	2652100	3	3	3	6.6	6.6	6.6	42.509	0	18.136	31933000	4	Q16795	Q16795	NADH dehydrogenase [ubiquinone] 1 alpha subcomplex subunit 9, mitochondrial	NDUFA9	220
6516500	4151400	7514600	10351000	8482600	6741600	6	6	6	5.5	5.5	5.5	113.89	0	35.712	143900000	11	Q13423	Q13423	NAD(P) transhydrogenase, mitochondrial	NNT	206
8542400	8596500	12056000	11409000	12306000	12498000	5	5	5	9.6	9.6	9.6	54.231	0	31.025	115550000	8	Q15233	Q15233	Non-POU domain-containing octamer-binding protein	NONO	216
12566000	10259000	11249000	21589000	18529000	16984000	5	5	5	14.6	14.6	14.6	32.575	0	42.703	240900000	16	P06748	P06748	Nucleophosmin	NPM1	57
4967000	3413700	2769300	5083100	4298200	4152300	4	4	4	8.7	8.7	8.7	60.718	0	24.767	51308000	10	Q9H857	Q9H857	5-nucleotidase domain-containing protein 2	NT5DC2	243
4268600	3717900	5285200	5860600	4867200	5099400	5	5	5	4.6	4.6	4.6	155.2	0	32.17	85253000	13	O75694	O75694	Nuclear pore complex protein Nup155	NUP155	35
2629900	1890500	2176800	3275200	3263400	3852600	4	4	4	3.1	3.1	3.1	162.12	0	24.97	39464000	11	Q12769	Q12769	Nuclear pore complex protein Nup160	NUP160	202
9964690	7053500	11455000	9727500	8299710	9456700	6	6	6	3.9	3.9	3.9	227.92	0	56.729	132710000	14	Q92621	Q92621	Nuclear pore complex protein Nup205	NUP205	233
19251000	15332000	29514000	25638000	24355000	23092000	10	10	10	20	20	20	48.534	0	65.006	565200000	36	P04181	P04181	Ornithine aminotransferase, mitochondrial;Ornithine aminotransferase, hepatic form;Ornithine aminotransferase, renal form	OAT	45
5485500	4601900	7202700	7329900	6403500	7314300	3	3	3	6.6	6.6	6.6	70.67	0	20.932	90315000	15	P11940;Q13310;Q9H361	P11940;Q13310	Polyadenylate-binding protein 1;Polyadenylate-binding protein 4	PABPC1;PABPC4	77
29204000	20520000	35085000	37693000	38243000	29512000	11	11	11	12.6	12.6	12.6	113.08	0	82.058	841770000	40	P09874	P09874	Poly [ADP-ribose] polymerase 1	PARP1	67
176420000	167250000	276290000	198670000	174190000	175520000	52	52	52	38.5	38.5	38.5	129.63	0	323.31	10150000000	240	P11498	P11498	Pyruvate carboxylase, mitochondrial	PC	76
8163000	4317500	10895000	12282000	10007000	7924300	3	3	3	8.8	8.8	8.8	38.58	0	18.354	122490000	11	Q15366	Q15366	Poly(rC)-binding protein 2	PCBP2	217
98285000	86843000	174070000	116370000	103550000	108660000	25	25	25	32.1	32.1	32.1	80.058	0	162.55	3174900000	80	P05165	P05165	Propionyl-CoA carboxylase alpha chain, mitochondrial	PCCA	53
3737300	2898600	2552300	4200500	3576800	2908400	4	4	4	4.8	4.8	4.8	119.7	0	29.305	41333000	9	Q8IZL8	Q8IZL8	Proline-, glutamic acid- and leucine-rich protein 1	PELP1	226
2640700	2152800	3365100	4966500	4362700	4501800	3	3	3	10	10	10	32.004	0	19.331	54513000	12	Q96HS1	Q96HS1	Serine/threonine-protein phosphatase PGAM5, mitochondrial	PGAM5	236
3536600	1962300	2225430	6950200	5513300	7404100	3	3	3	14	14	14	29.804	0	22.372	43066000	6	P35232	P35232	Prohibitin	PHB	109
2786600	1751100	1513200	3372900	2585100	3368400	4	4	4	2.2	2.2	2.2	236.83	0	23.603	28112000	6	P42356	P42356	Phosphatidylinositol 4-kinase alpha	PI4KA	127
7603400	4573300	3170100	1144100	1818000	1724000	3	3	3	2.1	2.1	2.1	190.68	0	18.516	29922000	5	O00443	O00443	Phosphatidylinositol 4-phosphate 3-kinase C2 domain-containing subunit alpha	PIK3C2A	23
6781900	5446200	8757800	6706100	7460600	7450000	6	6	6	6.8	6.8	6.8	117.41	0	46.288	87130000	19	Q5JRX3	Q5JRX3	Presequence protease, mitochondrial	PITRM1	221
724080	12661000	435500	2089010	629440	412800	5	5	5	9	9	9	82.86	0	33.299	42182000	6	Q13835	Q13835	Plakophilin-1	PKP1	208
4302700	2054500	4460700	3384500	3168400	4243800	8	6	6	2.3	1.7	1.7	531.78	0	43.421	79063000	11	Q15149	Q15149	Plectin	PLEC	215
1501100	1031570	2550600	2350200	2314700	2217000	6	1	1	6.3	1	1	121.28	0	6.4888	10497000	2	P0CG38;P0CG39	P0CG38;P0CG39	POTE ankyrin domain family member I;POTE ankyrin domain family member J	POTEI;POTEJ	68
5437100	5280800	9443700	6469200	7840500	5305900	3	3	2	17	17	12.1	18.012	0	17.302	56260000	8	P62937;O43447;P45877;Q9UNP9;Q08752	P62937	Peptidyl-prolyl cis-trans isomerase A;Peptidyl-prolyl cis-trans isomerase A, N-terminally processed	PPIA	174
3568100	6707800	4513700	2483600	2723800	4104200	5	5	5	30.2	30.2	30.2	22.11	0	36.653	54829000	11	Q06830	Q06830	Peroxiredoxin-1	PRDX1	196
15360000	11422000	15552000	13627000	15272000	11352000	5	5	5	25.4	25.4	25.4	27.692	0	55.051	329490000	30	P30048	P30048	Thioredoxin-dependent peroxide reductase, mitochondrial	PRDX3	104
158110000	132850000	143560000	123530000	108440000	109320000	150	150	150	35.3	35.3	35.3	469.08	0	323.31	17735000000	608	P78527	P78527	DNA-dependent protein kinase catalytic subunit	PRKDC	183
8957200	6461600	11360000	10868000	11362000	9109400	8	8	8	17.3	17.3	17.3	55.18	0	53.377	210750000	23	Q9UMS4	Q9UMS4	Pre-mRNA-processing factor 19	PRPF19	253
26323000	22482000	28381000	24355000	25601000	24165000	32	32	32	15.3	15.3	15.3	273.6	0	229.94	1713700000	90	Q6P2Q9	Q6P2Q9	Pre-mRNA-processing-splicing factor 8	PRPF8	223
10814000	7886500	7288100	1562370	1378970	2154490	3	3	3	4.8	4.8	4.8	78.549	0	32.156	33408000	8	Q96EY7	Q96EY7	Pentatricopeptide repeat domain-containing protein 3, mitochondrial	PTCD3	235
2864800	1761700	2247500	2093400	2536500	2063400	4	4	4	1.6	1.6	1.6	358.2	0	27.092	28933000	6	P49792;P0DJD0;P0DJD1;Q7Z3J3;A6NKT7;Q99666;O14715	P49792;P0DJD0;P0DJD1;Q7Z3J3	E3 SUMO-protein ligase RanBP2;RANBP2-like and GRIP domain-containing protein 1;RANBP2-like and GRIP domain-containing protein 2;RanBP2-like and GRIP domain-containing protein 4	RANBP2;RGPD1;RGPD2;RGPD4	139
8932710	5186100	4076600	3883100	3940200	4034100	3	3	3	4.5	4.5	4.5	75.378	0	17.148	67143000	5	P54136	P54136	Arginine--tRNA ligase, cytoplasmic	RARS	146
7360600	7557700	8237400	11219000	8809400	8243500	7	7	7	17.2	17.2	17.2	42.141	0	53.914	214900000	27	Q96E39;P38159;O75526	Q96E39;P38159	RNA binding motif protein, X-linked-like-1;RNA-binding motif protein, X chromosome;RNA-binding motif protein, X chromosome, N-terminally processed	RBMXL1;RBMX	117
19826000	9153100	26685000	25573000	22612000	25314000	3	3	3	14.3	14.3	14.3	23.577	0	20.211	252140000	14	P40429;Q6NVV1	P40429	60S ribosomal protein L13a	RPL13A	122
15002000	9126200	12576000	15741000	11243000	13075000	4	4	4	22.1	22.1	22.1	24.146	0	27.914	152430000	10	P61313	P61313	60S ribosomal protein L15	RPL15	157
39866000	37838000	71630000	49626000	45994000	43829000	4	4	4	19.1	19.1	19.1	21.634	0	26.495	592200000	17	Q07020	Q07020	60S ribosomal protein L18	RPL18	197
34624000	18511000	40929000	30185000	25635000	23624000	3	3	3	18.2	18.2	18.2	20.762	0	20.902	345950000	13	Q02543	Q02543	60S ribosomal protein L18a	RPL18A	193
204450000	39585000	117770000	50493000	6369300	81418000	3	3	3	15.3	15.3	15.3	23.466	0	17.158	686780000	6	P84098	P84098	60S ribosomal protein L19	RPL19	185
6438800	4010000	7047800	6014200	4070500	5024000	3	3	3	20.5	20.5	20.5	17.695	0	17.055	45209000	8	P62750	P62750	60S ribosomal protein L23a	RPL23A	165
8163400	9288600	13235000	23454000	13095000	20937000	4	4	4	33.8	33.8	33.8	15.798	0	36.432	206930000	16	P61353	P61353	60S ribosomal protein L27	RPL27	158
67236000	41996000	66316000	78353000	69242000	62611000	15	15	15	32.5	32.5	32.5	46.108	0	118.91	1559100000	51	P39023;Q92901	P39023	60S ribosomal protein L3	RPL3	120
8378700	6125900	11583000	12063000	10650000	9562300	3	3	3	31.3	31.3	31.3	12.784	0	26.01	102920000	14	P62888	P62888	60S ribosomal protein L30	RPL30	170
47668000	57292000	99847000	110330000	59444000	125660000	3	3	3	28	28	28	14.463	0	53.907	769270000	22	P62899	P62899	60S ribosomal protein L31	RPL31	171
51540000	52585000	53699000	102650000	57497000	76363000	4	4	4	28.9	28.9	28.9	15.86	0	41.961	1386800000	22	P62910	P62910	60S ribosomal protein L32	RPL32	172
35193000	18720000	32816000	39728000	29305000	38954000	3	3	3	22	22	22	14.551	0	30.254	427820000	21	P42766	P42766	60S ribosomal protein L35	RPL35	129
86716000	58462000	110400000	102990000	87537000	81418000	11	11	11	28.1	28.1	28.1	47.697	0	113.29	2445100000	58	P36578	P36578	60S ribosomal protein L4	RPL4	115
14371000	10035000	16745000	12977000	14976000	12422000	4	4	4	14.1	14.1	14.1	34.362	0	25.245	235590000	16	P46777	P46777	60S ribosomal protein L5	RPL5	133
52117000	31072000	75775000	49113000	51300000	45288000	6	6	6	23	23	23	29.225	0	48.55	754880000	25	P18124	P18124	60S ribosomal protein L7	RPL7	90
38375000	25291000	36081000	32869000	32323000	29479000	6	6	6	19.5	19.5	19.5	29.995	0	39.697	414420000	21	P62424	P62424	60S ribosomal protein L7a	RPL7A	163
32389000	23986000	39324000	35189000	26763000	29993000	3	3	3	5.4	5.4	5.4	28.024	0	19.314	221140000	4	P62917	P62917	60S ribosomal protein L8	RPL8	173
10470000	9666900	7819200	8320800	13455000	10580000	3	3	3	18.6	18.6	18.6	34.273	0	22.237	78395000	7	P05388;Q8NHW5	P05388;Q8NHW5	60S acidic ribosomal protein P0;60S acidic ribosomal protein P0-like	RPLP0;RPLP0P6	54
7357700	5365100	9167300	13165000	11944000	10788000	8	8	8	15.5	15.5	15.5	68.569	0	55.915	264420000	27	P04843	P04843	Dolichyl-diphosphooligosaccharide--protein glycosyltransferase subunit 1	RPN1	49
16004000	12982000	15714000	28568000	28241000	24840000	3	3	3	19.6	19.6	19.6	18.431	0	19.977	253490000	12	P62280	P62280	40S ribosomal protein S11	RPS11	162
28421000	19497000	22239000	24224000	23228000	20405000	3	3	3	21.9	21.9	21.9	17.222	0	20.297	388690000	20	P62277	P62277	40S ribosomal protein S13	RPS13	161
19283000	7798900	10536000	1534590	4180800	2576420	3	3	3	10.9	10.9	10.9	31.324	0	18.353	81605000	3	P15880	P15880	40S ribosomal protein S2	RPS2	85
13547000	9812200	10683000	17148000	12493000	14969000	3	3	3	22.4	22.4	22.4	15.807	0	19.595	237950000	11	P62266	P62266	40S ribosomal protein S23	RPS23	160
47242000	49918000	59422000	104320000	82322000	81434000	8	8	8	36.5	36.5	36.5	17.965	0	75.665	1330400000	61	P62979;P62987;P0CG47;P0CG48	P62979;P62987;P0CG47;P0CG48	Ubiquitin-40S ribosomal protein S27a;Ubiquitin;40S ribosomal protein S27a;Ubiquitin-60S ribosomal protein L40;Ubiquitin;60S ribosomal protein L40;Polyubiquitin-B;Ubiquitin;Polyubiquitin-C;Ubiquitin	RPS27A;UBA52;UBB;UBC	175
7629600	5034500	5467000	7294500	9313800	6659000	3	3	3	14	14	14	29.945	0	21.093	102730000	15	P61247	P61247	40S ribosomal protein S3a	RPS3A	156
8320500	6797400	8822400	13133000	12277000	11671000	4	4	4	16.7	16.7	16.7	29.597	0	25.518	155540000	19	P62701;P22090;Q8TD47	P62701;P22090;Q8TD47	40S ribosomal protein S4, X isoform;40S ribosomal protein S4, Y isoform 1;40S ribosomal protein S4, Y isoform 2	RPS4X;RPS4Y1;RPS4Y2	164
26460000	20341000	27290000	22903000	28876000	18857000	3	3	3	20.1	20.1	20.1	22.876	0	22.492	196930000	9	P46782	P46782	40S ribosomal protein S5;40S ribosomal protein S5, N-terminally processed	RPS5	135
89685000	69341000	134370000	83689000	76424000	71471000	5	5	5	22.5	22.5	22.5	28.68	0	37.758	1066400000	29	P62753	P62753	40S ribosomal protein S6	RPS6	166
41125000	31261000	60792000	38450000	36426000	31529000	3	3	3	13.4	13.4	13.4	22.591	0	18.241	404380000	8	P46781	P46781	40S ribosomal protein S9	RPS9	134
19728000	17033000	27568000	21582000	18798000	19776000	4	4	4	15.3	15.3	15.3	32.854	0	50.787	225030000	5	P08865	P08865	40S ribosomal protein SA	RPSA	64
7439500	5197600	8077400	10036000	9201000	8414900	4	4	4	3.4	3.4	3.4	143.7	0	26.002	89719000	15	Q5JTH9	Q5JTH9	RRP12-like protein	RRP12	222
12842000	6213600	3165100	2246700	1382200	1223120	7	7	7	13.1	13.1	13.1	66.966	0	45.198	73390000	10	Q9NTJ5	Q9NTJ5	Phosphatidylinositide phosphatase SAC1	SACM1L	247
5268000	3754700	5949700	5903500	5902200	5116600	4	4	4	8	8	8	72.691	0	26.99	71676000	11	P31040	P31040	Succinate dehydrogenase [ubiquinone] flavoprotein subunit, mitochondrial	SDHA	105
8232600	7036100	10026000	13073000	12555000	12650000	8	8	8	7	7	7	145.83	0	50.821	238460000	26	O75533	O75533	Splicing factor 3B subunit 1	SF3B1	32
5238300	4131500	7416400	5422100	5527700	6104100	6	6	6	6.1	6.1	6.1	135.58	0	35	95404000	9	Q15393	Q15393	Splicing factor 3B subunit 3	SF3B3	218
40008000	31084000	21328000	16422000	14788000	13232000	13	13	13	23.4	23.4	23.4	55.992	0	86.153	751380000	34	P34897;P34896	P34897	Serine hydroxymethyltransferase, mitochondrial	SHMT2	108
5264700	2485400	5576300	9741000	9139100	8135600	5	5	5	8.8	8.8	8.8	53.944	0	30.784	119570000	8	P53985	P53985	Monocarboxylate transporter 1	SLC16A1	145
5012600	3164800	3964200	13715000	5353400	10336000	3	3	3	13.7	13.7	13.7	34.061	0	16.693	82885000	3	Q02978	Q02978	Mitochondrial 2-oxoglutarate/malate carrier protein	SLC25A11	195
24317000	13211000	25154000	60184000	50392000	38382000	7	7	7	17.7	17.7	17.7	40.094	0	81.296	562690000	28	Q00325	Q00325	Phosphate carrier protein, mitochondrial	SLC25A3	187
16845000	11747000	19773000	24115000	17069000	20233000	9	9	6	26.8	26.8	18.1	32.852	0	66.74	336320000	29	P05141	P05141	ADP/ATP translocase 2;ADP/ATP translocase 2, N-terminally processed	SLC25A5	52
30031000	19211000	27094000	24801000	22044000	24408000	6	3	3	19.1	10.4	10.4	32.866	0	18.641	249920000	9	P12236;P12235;Q9H0C2	P12236;P12235	ADP/ATP translocase 3;ADP/ATP translocase 3, N-terminally processed;ADP/ATP translocase 1	SLC25A6;SLC25A4	78
7486600	5290600	11359000	8508400	9497690	9234200	7	7	7	5.9	5.9	5.9	143.23	0	50.911	146190000	15	Q14683	Q14683	Structural maintenance of chromosomes protein 1A	SMC1A	211
4086100	3538100	4070200	10749000	8299710	6059200	6	6	6	5.8	5.8	5.8	141.54	0	36.921	98623000	6	Q9UQE7	Q9UQE7	Structural maintenance of chromosomes protein 3	SMC3	256
19188000	15119000	20774000	17827000	17401000	15702000	12	12	12	14	14	14	102	0	79.855	519840000	45	Q7KZF4	Q7KZF4	Staphylococcal nuclease domain-containing protein 1	SND1	224
28357000	22632000	28237000	27265000	30507000	28059000	23	23	23	11.8	11.8	11.8	244.5	0	162.08	1008100000	52	O75643	O75643	U5 small nuclear ribonucleoprotein 200 kDa helicase	SNRNP200	33
2517100	3617500	3422600	7548200	3157700	5954100	3	3	3	8.2	8.2	8.2	51.556	0	18.164	37146000	3	P08621	P08621	U1 small nuclear ribonucleoprotein 70 kDa	SNRNP70	61
2946300	2477100	3479200	8189500	4969500	4848100	3	3	3	5.3	5.3	5.3	64.734	0	17.037	70334000	5	P35610	P35610	Sterol O-acyltransferase 1	SOAT1	114
3892400	3707200	4216100	2979500	3278200	2569600	3	3	3	1.6	1.6	1.6	263.83	0	27.684	37597000	12	P18583	P18583	Protein SON	SON	91
5182400	3544100	5569500	5249300	5235900	6243000	13	13	13	6.4	6.4	6.4	284.54	0	91.734	218810000	25	Q13813	Q13813	Spectrin alpha chain, non-erythrocytic 1	SPTAN1	207
7550300	5563900	9019500	7561900	6862300	9861700	4	4	4	2.1	2.1	2.1	274.61	0	38.923	130600000	24	Q01082;O15020	Q01082;O15020	Spectrin beta chain, non-erythrocytic 1;Spectrin beta chain, non-erythrocytic 2	SPTBN1;SPTBN2	190
55764000	51382000	83043000	65488000	56074000	52460000	3	3	3	23.2	23.2	23.2	19.329	0	57.075	637000000	20	P84103	P84103	Serine/arginine-rich splicing factor 3	SRSF3	186
48051000	36641000	33980000	18545000	12232000	10093000	6	6	6	26.1	26.1	26.1	27.366	0	44.351	482630000	13	Q16629	Q16629	Serine/arginine-rich splicing factor 7	SRSF7	219
10587000	7530300	13312000	8000800	8731310	7895400	3	3	3	18.9	18.9	18.9	21.08	0	17.688	64138000	5	Q9UNL2	Q9UNL2	Translocon-associated protein subunit gamma	SSR3	254
2217300	2876800	3528100	6633400	6454800	5737900	3	3	3	24.3	24.3	24.3	18.998	0	20.074	47427000	8	P51571	P51571	Translocon-associated protein subunit delta	SSR4	140
6294300	3934000	7099600	5022800	5935500	5225700	4	4	4	6.5	6.5	6.5	81.074	0	24.233	87872000	6	Q08945	Q08945	FACT complex subunit SSRP1	SSRP1	201
4275700	3671000	6244000	5680800	5768200	4993700	3	3	3	2.7	2.7	2.7	141.32	0	18.611	51950000	10	Q8N3U4;Q8WVM7	Q8N3U4	Cohesin subunit SA-2	STAG2	227
8777300	6523500	6686900	17934000	12404000	10644000	3	3	3	4.7	4.7	4.7	80.529	0	25.286	148820000	22	P46977	P46977	Dolichyl-diphosphooligosaccharide--protein glycosyltransferase subunit STT3A	STT3A	136
22877000	22026000	9345810	8341100	4383700	4466000	4	2	2	7.2	4	4	69.602	0	24.425	132270000	7	O60506	O60506	Heterogeneous nuclear ribonucleoprotein Q	SYNCRIP	28
5630500	3480500	7419100	4851100	5728000	4871700	6	6	6	4.6	4.6	4.6	182.77	0	46.558	108940000	19	Q8NI27	Q8NI27	THO complex subunit 2	THOC2	228
6740000	5443100	8338600	6324000	6414300	6267000	4	4	4	16.2	16.2	16.2	27.978	0	27.175	98998000	10	P57088	P57088	Transmembrane protein 33	TMEM33	150
9484300	6777000	12110000	12415000	11484000	10548000	7	7	6	6.1	6.1	4.9	174.38	0	47.252	207440000	19	P11388	P11388	DNA topoisomerase 2-alpha	TOP2A	75
4290600	2722400	4441700	5197800	5872500	4056200	5	4	4	4.3	3.1	3.1	183.26	0	28.421	67652000	8	Q02880	Q02880	DNA topoisomerase 2-beta	TOP2B	194
17499000	12992000	25394000	19653000	15922000	17578000	3	3	2	10.4	10.4	6.9	33.665	0	22.703	242590000	16	P62995	P62995	Transformer-2 protein homolog beta	TRA2B	176
50910000	40517000	60132000	54813000	46473000	53845000	8	8	8	11.9	11.9	11.9	80.109	0	50.085	683870000	27	Q12931	Q12931	Heat shock protein 75 kDa, mitochondrial	TRAP1	204
7908700	7077200	9952200	19234000	16538000	15736000	7	7	7	18.3	18.3	18.3	49.895	0	70.917	339240000	27	Q9BQE3;Q71U36;P68363;P0DPH8;P0DPH7;Q6PEY2;P68366;Q9NY65;Q9H853	Q9BQE3;Q71U36;P68363;P0DPH8;P0DPH7;Q6PEY2;P68366	Tubulin alpha-1C chain;Tubulin alpha-1A chain;Tubulin alpha-1B chain;Tubulin alpha-3E chain;Tubulin alpha-4A chain	TUBA1C;TUBA1A;TUBA1B;TUBA3E;TUBA4A	181
15466000	11827000	23182000	26943000	29088000	24830000	5	5	5	14.4	14.4	14.4	49.67	0	108.7	233360000	18	P07437;P68371;P04350;Q9BVA1;Q13885;Q9BUF5	P07437;P68371	Tubulin beta chain;Tubulin beta-4B chain	TUBB;TUBB4B	59
14198000	10206000	15312000	21083000	19445000	23256000	5	5	5	13.7	13.7	13.7	49.541	0	33.832	218610000	19	P49411	P49411	Elongation factor Tu, mitochondrial	TUFM	138
8993200	6302400	13178000	7673500	7526200	6533800	3	3	3	15.8	15.8	15.8	27.872	0	20.057	85515000	12	P0DN76;Q01081;Q8WU68	P0DN76;Q01081	Splicing factor U2AF 35 kDa subunit	U2AF1	70
13069000	9799500	17711000	15661000	14415000	13636000	4	4	4	8.6	8.6	8.6	53.5	0	31.215	163120000	16	P26368	P26368	Splicing factor U2AF 65 kDa subunit	U2AF2	101
2082800	1957100	2658700	2230800	1719500	1703500	3	3	3	1.5	1.5	1.5	254.39	0	17.363	28422000	4	O60287	O60287	Nucleolar pre-ribosomal-associated protein 1	URB1	27
3280900	2209600	4273900	3681800	3874600	3907500	3	3	3	1	1	1	318.38	0	21.488	45113000	5	O75691	O75691	Small subunit processome component 20 homolog	UTP20	34
5588800	5891900	8457000	7648800	9871600	6575200	4	4	4	6.6	6.6	6.6	89.321	0	22.52	96196000	4	P55072	P55072	Transitional endoplasmic reticulum ATPase	VCP	149
14509000	11696000	17874000	21110000	22003000	17752000	8	6	6	35.3	28.3	28.3	30.772	0	92.586	479550000	27	P21796	P21796	Voltage-dependent anion-selective channel protein 1	VDAC1	96
23828000	15724000	23015000	81191000	82613000	67048000	11	11	8	41.8	41.8	31.6	31.566	0	98.054	611550000	32	P45880	P45880	Voltage-dependent anion-selective channel protein 2	VDAC2	131
6984800	4880100	8474700	12461000	12668000	10367000	3	2	2	13.4	9.9	9.9	30.658	0	31.718	136850000	16	Q9Y277	Q9Y277	Voltage-dependent anion-selective channel protein 3	VDAC3	257
16908000	13667000	16600000	17919000	19102000	21452000	14	13	13	30.9	29.4	29.4	53.651	0	130.37	522260000	37	P08670;REV__A6QL63	P08670	Vimentin	VIM	62
2967700	2092000	2459000	3139200	2739700	2759700	6	6	6	6.5	6.5	6.5	106.1	0	34.529	61318000	8	Q9UNX4	Q9UNX4	WD repeat-containing protein 3	WDR3	255
1375400	1367300	2245200	2901400	2999700	3217300	3	3	3	3.3	3.3	3.3	105.32	0	18.037	26948000	6	Q8NI36	Q8NI36	WD repeat-containing protein 36	WDR36	229
15765000	13452000	18536000	19947000	19531000	15665000	7	7	7	10.8	10.8	10.8	82.704	0	63.722	403930000	32	P13010	P13010	X-ray repair cross-complementing protein 5	XRCC5	80
3981500	3008000	2702700	12488000	6252700	8341200	6	6	6	10.8	10.8	10.8	69.842	0	39.45	133550000	18	P12956	P12956	X-ray repair cross-complementing protein 6	XRCC6	79
5067700	5063200	8011400	5786400	5533900	5895200	3	3	3	6.2	6.2	6.2	35.924	0	18.526	41846000	4	P67809;Q9Y2T7;P16989	P67809;Q9Y2T7;P16989	Nuclease-sensitive element-binding protein 1;Y-box-binding protein 2;Y-box-binding protein 3	YBX1;YBX2;YBX3	88

## Sheet: Exp. 1 Peptides
Sequence	Length	Missed cleavages	Mass	Proteins	Leading razor protein	Start position	End position	Gene names	Protein names	Unique (Groups)	Unique (Proteins)	Charges	PEP	Score	Identification type D01	Identification type D02	Identification type D03	Identification type P01	Identification type P02	Identification type P03	Experiment D01	Experiment D02	Experiment D03	Experiment P01	Experiment P02	Experiment P03	Intensity	Intensity D01	Intensity D02	Intensity D03	Intensity P01	Intensity P02	Intensity P03	Reverse	Potential contaminant	id	Protein group IDs	Mod. peptide IDs	Evidence IDs	MS/MS IDs	Best MS/MS	Oxidation (M) site IDs	Taxonomy IDs	Mass deficit	MS/MS Count	LFQ intensity D01	LFQ intensity D02	LFQ intensity D03	LFQ intensity P01
GGNKVIEKVL	10	0	1055.63	Q13085	Q13085	113	122	ACACA	Acetyl-CoA carboxylase 1;Biotin carboxylase	yes	yes	2	4.5166e-11	168.27	By MS/MS	By MS/MS	By MS/MS	By MS/MS	By MS/MS	By MS/MS	1	1	1	1	1	1	65630000	10391000	11452000	7500900	12026000	10109000	14150000			577	205	588	3420;3421;3422;3423;3424;3425	1957;1958;1959;1960;1961;1962	1958			0.108303	6	10391000	9204800	13539000	11515000
RVDWQENDF	9	1	1207.53	Q13085	Q13085	266	274	ACACA	Acetyl-CoA carboxylase 1;Biotin carboxylase	yes	yes	2	0.00014035	98.629	By MS/MS	By MS/MS	By MS/MS	By MS/MS		By MS/MS	1	1	1	1		1	21779000	3663300	7350300	4630600	0	0	6134800			1551	205	1592	9861;9862;9863;9864;9865	6094;6095	6095			-0.0696612	2	3663300	5907700	8358000	0
RQVQAEVPGSPIFVM	15	1	1656.87	Q13085	Q13085	335	349	ACACA	Acetyl-CoA carboxylase 1;Biotin carboxylase	yes	yes	2	2.0664e-06	114.89	By MS/MS	By MS/MS	By MS/MS	By MS/MS	By MS/MS	By MS/MS	1	1	1	1	1	1	43923000	6044300	6299500	3634500	8835700	7870800	11238000			1512	205	1552	9555;9556;9557;9558;9559;9560	5870;5871;5872;5873;5874	5874			0.0636035	5	6044300	5063200	6560000	8460900
SVAAAGGLHEF	11	1	1057.52	Q13085	Q13085	542	552	ACACA	Acetyl-CoA carboxylase 1;Biotin carboxylase	yes	yes	2	0.0022931	110.12	By matching	By matching	By MS/MS				1	1	1				33525000	13067000	11767000	8691800	0	0	0			1828	205	1878	11491;11492;11493	7106	7106			-0.00720018	1	13067000	9457700	15688000	0
VLKVTRQSPNSY	12	1	1390.76	Q13085	Q13085	682	693	ACACA	Acetyl-CoA carboxylase 1;Biotin carboxylase	yes	yes	2	0.00019453	126.07	By matching	By matching	By MS/MS	By MS/MS	By MS/MS	By MS/MS	1	1	1	1	1	1	20155000	2231300	2135500	2500300	5208900	2765300	5313400			2110	205	2174	13519;13520;13521;13522;13523;13524	8465;8466;8467;8468	8466			0.077115	4	2231300	1716400	4512900	4988000
MKEEVDRY	8	1	1068.49	Q13085	Q13085	727	734	ACACA	Acetyl-CoA carboxylase 1;Biotin carboxylase	yes	yes	2	0.028176	46.129		By MS/MS						1					2272000	0	2272000	0	0	0	0			1200	205	1230	7825	4816	4816	76		-0.0405108	0	0	1826100	0	0
RSPSAGKLIQY	11	1	1218.67	Q13085	Q13085	755	765	ACACA	Acetyl-CoA carboxylase 1;Biotin carboxylase	yes	yes	2;3	0.0047627	87.913	By MS/MS	By MS/MS	By MS/MS	By MS/MS	By MS/MS	By MS/MS	2	2	2	2	2	2	120740000	11967000	15704000	15496000	29712000	17667000	30196000			1534	205	1574	9668;9669;9670;9671;9672;9673;9674;9675;9676;9677;9678;9679	5946;5947;5948;5949;5950	5950			0.0714818	5	11967000	12622000	27969000	28452000
VKRPGAALDPGCVL	14	1	1451.79	Q13085	Q13085	802	815	ACACA	Acetyl-CoA carboxylase 1;Biotin carboxylase	yes	yes	2;3	0.0016654	69.716	By MS/MS	By MS/MS	By MS/MS	By MS/MS	By MS/MS	By MS/MS	2	2	2	2	2	2	186920000	27963000	32644000	13712000	42546000	24757000	45297000			2101	205	2165	13456;13457;13458;13459;13460;13461;13462;13463;13464;13465;13466;13467	8438;8439;8440;8441;8442;8443;8444	8438			0.0840442	7	27963000	26237000	24750000	40741000
QLDNPSKVQQAEL	13	1	1468.75	Q13085	Q13085	819	831	ACACA	Acetyl-CoA carboxylase 1;Biotin carboxylase	yes	yes	2	5.411e-10	150.15	By MS/MS	By MS/MS	By MS/MS	By MS/MS	By MS/MS	By MS/MS	1	1	1	1	1	1	71982000	11457000	10452000	13402000	12712000	10149000	13811000			1357	205	1392	8670;8671;8672;8673;8674;8675	5290;5291;5292;5293;5294	5294			0.0365457	5	11457000	8400300	24189000	12173000
HTGSLPRIQSTAL	13	1	1379.75	Q13085	Q13085	832	844	ACACA	Acetyl-CoA carboxylase 1;Biotin carboxylase	yes	yes	2	0.00058753	102.52	By MS/MS	By MS/MS	By MS/MS	By MS/MS	By MS/MS	By MS/MS	1	1	1	1	1	1	26116000	2434700	4472800	2213600	7138600	3521600	6334900			736	205	750	4454;4455;4456;4457;4458;4459	2624;2625;2626	2625			0.0774262	3	2434700	3594900	3995400	6835800
NRKSEREVF	9	0	1163.6	Q13085	Q13085	953	961	ACACA	Acetyl-CoA carboxylase 1;Biotin carboxylase	yes	yes	3	0.012771	71.349	By MS/MS	By MS/MS	By MS/MS	By MS/MS	By MS/MS	By MS/MS	1	1	1	1	1	1	13276000	1527900	1726700	1786100	3566600	1725300	2943900			1289	205	1322	8315;8316;8317;8318;8319;8320	5104;5105	5104			0.0294615	2	1527900	1387800	3223800	3415300
LRVETQF	7	1	891.481	Q13085	Q13085	995	1001	ACACA	Acetyl-CoA carboxylase 1;Biotin carboxylase	yes	yes	2	0.011406	79.454						By MS/MS						1	0	0	0	0	0	0	0			1164	205	1193	7625	4697	4697			0.0313352	1	0	0	0	0
ALREENKSDMNTVL	14	2	1618.8	Q13085	Q13085	1012	1025	ACACA	Acetyl-CoA carboxylase 1;Biotin carboxylase	yes	yes	2;3	0.0025291	87.298	By MS/MS	By MS/MS	By MS/MS	By MS/MS	By MS/MS	By MS/MS	2	2	2	2	2	2	73506000	10451000	12824000	7679500	13578000	11440000	17533000			110	205	115	700;701;702;703;704;705;706;707;708;709;710;711	388;389;390;391;392;393	393			0.0138227	6	10451000	10307000	13861000	13002000
CIENLQKL	8	1	1016.53	Q13085	Q13085	1116	1123	ACACA	Acetyl-CoA carboxylase 1;Biotin carboxylase	yes	yes	2	0.0020466	143.56	By MS/MS	By MS/MS	By MS/MS	By MS/MS	By MS/MS	By MS/MS	1	1	1	1	1	1	57386000	8434200	10670000	8244400	9870000	7314600	12853000			191	205	196	1195;1196;1197;1198;1199;1200	667;668;669;670;671	668			0.024861	5	8434200	8575800	14881000	9451400
YHSNQVVRM	9	1	1132.54	Q13085	Q13085	1139	1147	ACACA	Acetyl-CoA carboxylase 1;Biotin carboxylase	yes	yes	2;3	2.1813e-09	172.15	By MS/MS	By MS/MS	By MS/MS	By MS/MS	By MS/MS	By MS/MS	2	2	2	2	2	2	85559000	8296000	16282000	12465000	17114000	12379000	19022000			2189	205	2256	13986;13987;13988;13989;13990;13991;13992;13993;13994;13995;13996;13997	8737;8738;8739;8740;8741;8742;8743;8744;8745	8745			-0.0162087	7	8296000	13086000	22499000	16389000
RARDKFEEDRIY	12	1	1596.8	Q13085	Q13085	1359	1370	ACACA	Acetyl-CoA carboxylase 1;Biotin carboxylase	yes	yes	4	0.0016042	61.235				By MS/MS	By matching	By MS/MS				1	1	1	7071100	0	0	0	3427000	468310	3175800			1409	205	1444	8947;8948;8949	5485;5486	5485			0.0263249	2	0	0	0	3281600
ARAEGIPRIY	10	0	1144.64	Q13085	Q13085	1706	1715	ACACA	Acetyl-CoA carboxylase 1;Biotin carboxylase	yes	yes	3	0.012006	52.49	By MS/MS	By MS/MS	By MS/MS	By MS/MS	By MS/MS	By MS/MS	1	1	1	1	1	1	21021000	1945100	2957900	2284300	4972100	2972500	5889400			137	205	142	851;852;853;854;855;856	476;477	477			0.0687593	2	1945100	2377400	4123000	4761200
NSVHCEHVEDEGESRY	16	0	1945.79	Q13085	Q13085	1765	1780	ACACA	Acetyl-CoA carboxylase 1;Biotin carboxylase	yes	yes	3	2.6597e-06	104.44	By MS/MS	By MS/MS	By MS/MS	By MS/MS	By MS/MS	By MS/MS	1	1	1	1	1	1	24321000	2565400	4214100	3010300	5226900	3219700	6084500			1299	205	1333	8361;8362;8363;8364;8365;8366	5129;5130;5131;5132;5133;5134	5132			-0.148994	6	2565400	3387100	5433400	5005200
IANNGIAAVKCM	12	0	1260.63	Q13085;O00763	Q13085	123	134	ACACA;ACACB	Acetyl-CoA carboxylase 1;Biotin carboxylase;Acetyl-CoA carboxylase 2;Biotin carboxylase	yes	no	2	0.034788	58.433	By MS/MS	By matching	By MS/MS	By matching	By MS/MS	By MS/MS	1	1	1	1	1	1	31596000	4518800	4571800	4882800	5730200	5080200	6811800			747	205	761	4534;4535;4536;4537;4538;4539	2668	2668			0.0119717	1	4518800	3674600	8813200	5487200
VVMVTPEDLKANAEY	15	2	1677.83	Q13085;O00763	Q13085	154	168	ACACA;ACACB	Acetyl-CoA carboxylase 1;Biotin carboxylase;Acetyl-CoA carboxylase 2;Biotin carboxylase	yes	no	2	0.0012575	108.7	By MS/MS	By MS/MS	By MS/MS	By matching	By MS/MS	By MS/MS	1	1	1	1	1	1	56600000	8429900	9275700	6935400	9541500	9180000	13237000			2176	205	2242	13903;13904;13905;13906;13907;13908	8694;8695;8696;8697	8695			0.0165721	4	8429900	7455300	12518000	9136800
GHASENPKLPELL	13	2	1403.74	Q13085;O00763	Q13085	210	222	ACACA;ACACB	Acetyl-CoA carboxylase 1;Biotin carboxylase;Acetyl-CoA carboxylase 2;Biotin carboxylase	yes	no	3	0.030311	72.34		By MS/MS	By MS/MS	By MS/MS	By MS/MS	By MS/MS		1	1	1	1	1	17055000	0	4035500	1322200	3516700	2998200	5181900			599	205	610	3538;3539;3540;3541;3542	2029;2030	2030			0.055158	2	0	3243500	2386400	3367600
SWGENREEAISNM	13	1	1521.65	Q13085;O00763	Q13085	562	574	ACACA;ACACB	Acetyl-CoA carboxylase 1;Biotin carboxylase;Acetyl-CoA carboxylase 2;Biotin carboxylase	yes	no	2	0.00058726	102.53	By matching	By MS/MS	By MS/MS	By matching	By MS/MS	By MS/MS	1	1	1	1	1	1	32287000	4807400	6554000	4148600	5217200	4133300	7426900			1841	205	1891	11578;11579;11580;11581;11582;11583	7163;7164;7165;7166	7163			-0.0881541	4	4807400	5267700	7487900	4995900
IASHLPSYEL	10	2	1128.58	Q13085;O00763	Q13085	1086	1095	ACACA;ACACB	Acetyl-CoA carboxylase 1;Biotin carboxylase;Acetyl-CoA carboxylase 2;Biotin carboxylase	yes	no	2	4.4719e-05	91.626		By MS/MS	By matching	By MS/MS	By MS/MS	By MS/MS		1	1	1	1	1	50882000	0	0	10354000	12386000	12129000	16012000			751	205	765	4564;4565;4566;4567;4568	2685;2686;2687;2688	2685			0.0223771	4	0	0	18689000	11861000
RHNQVESIF	9	0	1128.57	Q13085;O00763	Q13085	1096	1104	ACACA;ACACB	Acetyl-CoA carboxylase 1;Biotin carboxylase;Acetyl-CoA carboxylase 2;Biotin carboxylase	yes	no	2	0.01334	100.19	By matching	By matching	By matching	By matching	By matching	By MS/MS	1	1	1	1	1	1	23502000	1974400	3785900	1745800	6291800	3589000	6115400			1456	205	1495	9200;9201;9202;9203;9204;9205	5629	5629			0.00846476	1	1974400	3042900	3151000	6024900
LPQLTTEKVGSF	12	2	1318.71	P45954	P45954	163	174	ACADSB	Short/branched chain specific acyl-CoA dehydrogenase, mitochondrial	yes	yes	2	0.016301	67.726	By MS/MS	By MS/MS	By matching	By MS/MS	By MS/MS	By MS/MS	1	1	1	1	1	1	8471400	1512800	1041500	702070	1654400	1617600	1943000			1133	132	1160	7404;7405;7406;7407;7408;7409	4571	4571			0.0666589	1	1512800	837090	1267200	1584200
ISSAEHAGLF	10	1	1030.51	P45954	P45954	208	217	ACADSB	Short/branched chain specific acyl-CoA dehydrogenase, mitochondrial	yes	yes	2	0.035996	54.549			By MS/MS						1				0	0	0	0	0	0	0			854	132	874	5278	3122	3122			-0.0056742	1	0	0	0	0
LVMANVDPTIGY	12	2	1291.65	P45954	P45954	218	229	ACADSB	Short/branched chain specific acyl-CoA dehydrogenase, mitochondrial	yes	yes	2	0.019779	66.073	By MS/MS	By MS/MS	By MS/MS	By MS/MS	By MS/MS	By MS/MS	1	1	1	1	1	1	10450000	1847800	1480600	965390	2258400	1558000	2339400			1183	132	1212	7729;7730;7731;7732;7733;7734	4771	4771			0.0140658	1	1847800	1190100	1742500	2162600
ENVKVPEANIL	11	0	1224.67	P45954	P45954	266	276	ACADSB	Short/branched chain specific acyl-CoA dehydrogenase, mitochondrial	yes	yes	2	0.0091342	85.744						By MS/MS						1	1680300	0	0	0	0	0	1680300			405	132	415	2479	1427	1427			0.0680534	1	0	0	0	0
GHLDDPASQEIERGKSY	17	1	1900.89	Q99798	Q99798	72	88	ACO2	Aconitate hydratase, mitochondrial	yes	yes	3	1.6333e-11	132.44	By MS/MS	By MS/MS	By MS/MS	By MS/MS	By MS/MS	By MS/MS	1	1	1	1	1	1	29744000	5447600	4448300	1934600	6155900	5326900	6430900			602	238	613	3559;3560;3561;3562;3563;3564	2041;2042;2043;2044;2045;2046	2046			-0.0228913	6	5447600	3575300	3491900	5894800
RRAKDINQEVY	11	0	1390.73	Q99798	Q99798	141	151	ACO2	Aconitate hydratase, mitochondrial	yes	yes	3	0.00068699	66.595	By matching	By MS/MS	By matching	By MS/MS	By MS/MS	By MS/MS	1	1	1	1	1	1	19158000	3804200	0	1680100	5010000	3425600	5237900			1513	238	1553	9561;9562;9563;9564;9565;9566	5875;5876;5877;5878	5875			0.0519745	4	3804200	0	3032500	4797500
NFLATAGAKY	10	2	1054.54	Q99798	Q99798	152	161	ACO2	Aconitate hydratase, mitochondrial	yes	yes	2	0.010289	90.657	By MS/MS	By MS/MS	By MS/MS	By matching	By MS/MS	By MS/MS	1	1	1	1	1	1	26224000	4513800	3235600	2580000	7112700	3526400	5255500			1233	238	1264	8001;8002;8003;8004;8005;8006	4914;4915;4916;4917;4918	4918			0.0196546	5	4513800	2600600	4656800	6811100
LATAGAKY	8	1	793.433	Q99798	Q99798	154	161	ACO2	Aconitate hydratase, mitochondrial	yes	yes	2	0.017106	76.035		By MS/MS						1					0	0	0	0	0	0	0			1039	238	1065	6796	4185	4185			0.0284244	1	0	0	0	0
HGPGVDSISCTGM	13	0	1316.55	Q99798	Q99798	268	280	ACO2	Aconitate hydratase, mitochondrial	yes	yes	2	0.00073356	103.56	By MS/MS	By MS/MS	By MS/MS	By MS/MS	By MS/MS	By MS/MS	1	1	1	1	1	1	27461000	6003800	4507000	3079400	4890300	4282500	4698400			717	238	730	4306;4307;4308;4309;4310;4311	2462;2463;2464;2465;2466;2467	2465			-0.0966919	6	6003800	3622500	5558100	4682900
TGRNDANPETHAF	13	0	1428.64	Q99798	Q99798	477	489	ACO2	Aconitate hydratase, mitochondrial	yes	yes	2;3	0.0026017	74.533	By MS/MS	By MS/MS	By MS/MS	By MS/MS	By MS/MS	By MS/MS	2	2	2	2	2	2	51904000	10183000	7936400	6434600	9925600	8652900	8772200			1897	238	1951	11951;11952;11953;11954;11955;11956;11957;11958;11959;11960;11961;11962	7383;7384;7385;7386;7387;7388;7389	7387			-0.058969	7	10183000	6378800	11614000	9504600
RLEAPDADELPKGEFDPGQDTY	22	3	2462.12	Q99798	Q99798	523	544	ACO2	Aconitate hydratase, mitochondrial	yes	yes	3	0.035795	44.953	By matching	By MS/MS		By matching	By MS/MS	By MS/MS	1	1		1	1	1	20505000	4996300	3819100	0	3698000	4065200	3926200			1482	238	1521	9360;9361;9362;9363;9364	5733	5733			-0.0488138	1	4996300	3069500	0	3541100
DGKDLEDLQIL	11	2	1257.65	Q99798	Q99798	575	585	ACO2	Aconitate hydratase, mitochondrial	yes	yes	2	0.00011262	101.64	By MS/MS	By MS/MS	By MS/MS	By MS/MS	By MS/MS	By MS/MS	1	1	1	1	1	1	16784000	4063300	3171900	971260	2586600	2473000	3518200			235	238	241	1463;1464;1465;1466;1467;1468	806;807	806			0.0267302	1	4063300	2549400	1753100	2476900
GGRAIITKSF	10	0	1048.6	Q99798	Q99798	682	691	ACO2	Aconitate hydratase, mitochondrial	yes	yes	2;3	0.0058101	103.56	By matching	By MS/MS	By matching	By MS/MS	By matching	By MS/MS	2	1	1	2	2	2	28302000	3700700	3038000	1381100	7428100	4511000	8242800			583	238	594	3450;3451;3452;3453;3454;3455;3456;3457;3458;3459	1976;1977	1976			0.0805714	2	3700700	2441800	2492700	7113000
KKVILGQY	8	1	947.58	O95573	O95573	125	132	ACSL3	Long-chain-fatty-acid--CoA ligase 3	yes	yes	2	0.036011	86.512	By MS/MS	By MS/MS	By MS/MS	By MS/MS	By MS/MS	By MS/MS	1	1	1	1	1	1	50118000	5618300	4834600	4965000	11577000	10395000	12728000			952	36	975	6205;6206;6207;6208;6209;6210	3837	3837			0.104515	1	5618300	3885800	8961500	11086000
DYNTGRVGAPL	11	1	1161.58	O95573	O95573	491	501	ACSL3	Long-chain-fatty-acid--CoA ligase 3	yes	yes	2	0.01591	76.1	By MS/MS	By MS/MS	By MS/MS	By MS/MS	By MS/MS	By MS/MS	1	1	1	1	1	1	52748000	7542700	5288600	5969900	11750000	9441900	12755000			320	36	329	1980;1981;1982;1983;1984;1985	1154;1155	1155			0.00351038	2	7542700	4250700	10775000	11252000
NTDKPHPRGEIL	12	0	1375.72	O95573	O95573	518	529	ACSL3	Long-chain-fatty-acid--CoA ligase 3	yes	yes	3	0.0022645	72.958	By MS/MS	By MS/MS	By matching	By MS/MS	By matching	By MS/MS	1	1	1	1	1	1	74882000	6230200	5743600	5365200	18036000	15107000	24400000			1301	36	1335	8370;8371;8372;8373;8374;8375	5136;5137;5138;5139	5137			0.0479805	4	6230200	4616400	9683800	17271000
KNLPLVDNICAY	12	2	1418.72	O95573	O95573	602	613	ACSL3	Long-chain-fatty-acid--CoA ligase 3	yes	yes	2	0.016644	67.563	By MS/MS	By matching	By MS/MS	By MS/MS	By matching	By MS/MS	1	1	1	1	1	1	12083000	1728800	1616400	421080	2680500	2465200	3171200			968	36	991	6293;6294;6295;6296;6297;6298	3887;3888;3889	3889			0.0301734	3	1728800	1299200	760020	2566800
VVPNQKELTEL	11	1	1268.7	O95573	O95573	625	635	ACSL3	Long-chain-fatty-acid--CoA ligase 3	yes	yes	2	0.0078085	84.743	By MS/MS	By MS/MS	By MS/MS	By MS/MS	By MS/MS	By MS/MS	1	1	1	1	1	1	36024000	6179700	4491300	3185300	8783400	5960500	7423800			2177	36	2243	13909;13910;13911;13912;13913;13914	8698;8699;8700;8701	8700			0.0740161	4	6179700	3609800	5749200	8410800
TPETGLVTDAF	11	1	1149.56	O95573;O60488	O95573	688	698	ACSL3;ACSL4	Long-chain-fatty-acid--CoA ligase 3;Long-chain-fatty-acid--CoA ligase 4	yes	no	2	0.02524	67.169			By matching		By MS/MS				1		1		1775300	0	0	652140	0	1123200	0			1958	36	2015	12571;12572	7904	7904			-0.0134261	1	0	0	1177100	0
DDDIAAL	7	0	731.334	P60709	P60709	2	8	ACTB	Actin, cytoplasmic 1;Actin, cytoplasmic 1, N-terminally processed	yes	no	1	0.017036	46.351	By matching			By MS/MS		By MS/MS	1			2		1	2970600	334660	0	0	1659700	0	976150			215	154	221	1339;1340;1341;1342	733;734	733			-0.0426642	1	334660	0	0	1589400
KCDVDIRKDLY	11	1	1423.71	P60709;Q562R1;P63261	P63261	284	294	ACTB;ACTBL2;ACTG1	Actin, cytoplasmic 1;Actin, cytoplasmic 1, N-terminally processed;Beta-actin-like protein 2;Actin, cytoplasmic 2;Actin, cytoplasmic 2, N-terminally processed	no	no	2;3	1.9546e-28	192.38	By MS/MS	By MS/MS	By MS/MS	By MS/MS	By MS/MS	By MS/MS	2	2	2	2	2	2	508520000	40645000	56080000	15221000	146380000	75660000	174530000			890	179;154	910	5702;5703;5704;5705;5706;5707;5708;5709;5710;5711;5712;5713	3427;3428;3429;3430;3431;3432;3433;3434;3435;3436;3437	3433			0.0180415	11	40645000	45074000	27473000	140170000
DSGDGVTHTVPIYEGY	16	1	1708.76	P60709;P63261	P63261	154	169	ACTB;ACTG1	Actin, cytoplasmic 1;Actin, cytoplasmic 1, N-terminally processed;Actin, cytoplasmic 2;Actin, cytoplasmic 2, N-terminally processed	no	no	2	6.5585e-05	97.456	By MS/MS	By matching	By MS/MS	By MS/MS	By MS/MS	By MS/MS	1	1	1	1	1	1	13264000	3479700	1874200	927590	1623200	2805200	2554300			295	179;154	304	1840;1841;1842;1843;1844;1845	1049;1050;1051;1052;1053	1053			-0.0679837	5	3479700	1506400	1674200	1554400
RCPEALFQPSFL	12	3	1463.72	P60709;P63261	P63261	256	267	ACTB;ACTG1	Actin, cytoplasmic 1;Actin, cytoplasmic 1, N-terminally processed;Actin, cytoplasmic 2;Actin, cytoplasmic 2, N-terminally processed	no	no	2	0.019438	81.338	By MS/MS	By MS/MS		By MS/MS		By MS/MS	1	1		1		1	25864000	1962400	2228800	0	8754700	0	12918000			1414	179;154	1451	8975;8976;8977;8978	5502;5503;5504	5503			0.00980758	3	1962400	1791400	0	8383400
NELRVAPEEHPVLL	14	2	1614.87	P60709;P63261;A5A3E0	P63261	92	105	ACTB;ACTG1;POTEF	Actin, cytoplasmic 1;Actin, cytoplasmic 1, N-terminally processed;Actin, cytoplasmic 2;Actin, cytoplasmic 2, N-terminally processed;POTE ankyrin domain family member F	no	no	2;3	0.003476	85.522	By MS/MS	By MS/MS	By MS/MS	By MS/MS	By MS/MS	By MS/MS	1	2	1	2	2	2	148020000	4262800	23335000	1177300	41761000	28272000	49213000			1226	179;154	1256	7962;7963;7964;7965;7966;7967;7968;7969;7970;7971	4888;4889;4890;4891;4892	4890			0.090114	5	4262800	18755000	2124900	39990000
RVAPEEHPVLL	11	1	1258.7	P60709;P63261;A5A3E0	P63261	95	105	ACTB;ACTG1;POTEF	Actin, cytoplasmic 1;Actin, cytoplasmic 1, N-terminally processed;Actin, cytoplasmic 2;Actin, cytoplasmic 2, N-terminally processed;POTE ankyrin domain family member F	no	no	2;3	0.015174	107.57	By MS/MS	By MS/MS	By MS/MS	By MS/MS	By MS/MS	By MS/MS	2	2	2	2	2	2	402430000	53361000	72700000	32815000	77502000	61774000	104270000			1548	179;154	1589	9831;9832;9833;9834;9835;9836;9837;9838;9839;9840;9841;9842	6074;6075;6076;6077;6078;6079	6076			0.0843675	6	53361000	58432000	59229000	74215000
RLDLAGRDLTDY	12	3	1406.72	P60709;P63267;P68133;P68032;P62736;Q562R1;P63261	P63261	177	188	ACTB;ACTG2;ACTA1;ACTC1;ACTA2;ACTBL2;ACTG1	Actin, cytoplasmic 1;Actin, cytoplasmic 1, N-terminally processed;Actin, gamma-enteric smooth muscle;Actin, alpha skeletal muscle;Actin, alpha cardiac muscle 1;Actin, aortic smooth muscle;Beta-actin-like protein 2;Actin, cytoplasmic 2;Actin, cytoplasmic 2, N-terminally processed	no	no	2;3	3.5997e-05	113.65	By MS/MS	By MS/MS	By matching	By MS/MS	By MS/MS	By MS/MS	2	2	1	2	2	2	117750000	12900000	18481000	1703000	31003000	14083000	39583000			1481	179;154	1520	9349;9350;9351;9352;9353;9354;9355;9356;9357;9358;9359	5724;5725;5726;5727;5728;5729;5730;5731;5732	5729			0.0283032	9	12900000	14854000	3073700	29688000
DLAGRDLTDY	10	2	1137.53	P60709;P63267;P68133;P68032;P62736;Q562R1;P63261	P63261	179	188	ACTB;ACTG2;ACTA1;ACTC1;ACTA2;ACTBL2;ACTG1	Actin, cytoplasmic 1;Actin, cytoplasmic 1, N-terminally processed;Actin, gamma-enteric smooth muscle;Actin, alpha skeletal muscle;Actin, alpha cardiac muscle 1;Actin, aortic smooth muscle;Beta-actin-like protein 2;Actin, cytoplasmic 2;Actin, cytoplasmic 2, N-terminally processed	no	no	2	0.0049916	116.37	By MS/MS	By MS/MS	By MS/MS	By MS/MS	By MS/MS	By MS/MS	1	1	1	1	1	1	145040000	22441000	29883000	19405000	19717000	32498000	21099000			254	179;154	261	1586;1587;1588;1589;1590;1591	896;897;898;899;900	896			-0.0330466	5	22441000	24018000	35025000	18881000
KIKIIAPPERKY	12	0	1454.9	P60709;P63267;P68133;P68032;P62736;Q562R1;P63261	P63261	326	337	ACTB;ACTG2;ACTA1;ACTC1;ACTA2;ACTBL2;ACTG1	Actin, cytoplasmic 1;Actin, cytoplasmic 1, N-terminally processed;Actin, gamma-enteric smooth muscle;Actin, alpha skeletal muscle;Actin, alpha cardiac muscle 1;Actin, aortic smooth muscle;Beta-actin-like protein 2;Actin, cytoplasmic 2;Actin, cytoplasmic 2, N-terminally processed	no	no	2;3	0.0043012	81.017		By matching		By MS/MS	By MS/MS	By MS/MS		1		2	2	2	90116000	0	4280400	0	33948000	8870800	43017000			937	179;154	960	6098;6099;6100;6101;6102;6103;6104	3785;3786;3787	3786			0.188067	3	0	3440300	0	32508000
ELPDGQVITIGNERF	15	1	1686.86	P60709;P63267;P68133;P68032;P62736;Q562R1;P63261;Q6S8J3;A5A3E0;Q9BYX7	P63261	241	255	ACTB;ACTG2;ACTA1;ACTC1;ACTA2;ACTBL2;ACTG1;POTEE;POTEF;POTEKP	Actin, cytoplasmic 1;Actin, cytoplasmic 1, N-terminally processed;Actin, gamma-enteric smooth muscle;Actin, alpha skeletal muscle;Actin, alpha cardiac muscle 1;Actin, aortic smooth muscle;Beta-actin-like protein 2;Actin, cytoplasmic 2;Actin, cytoplasmic 2, N-terminally processed;POTE ankyrin domain family member E;POTE ankyrin domain family member F;Putative beta-actin-like protein 3;Putative bet…	no	no	2	2.4513e-06	111.12	By MS/MS	By matching	By MS/MS	By MS/MS	By matching	By MS/MS	2	1	1	2	1	2	129950000	28925000	779110	5790800	40231000	637900	53588000			397	179;154	406	2414;2415;2416;2417;2418;2419;2420;2421;2422	1392;1393;1394;1395;1396	1392			0.0417449	5	28925000	626200	10452000	38525000
PSIVGRPRHQGVM	13	0	1432.77	P60709;P63267;P68133;P68032;P62736;P63261	P63261	32	44	ACTB;ACTG2;ACTA1;ACTC1;ACTA2;ACTG1	Actin, cytoplasmic 1;Actin, cytoplasmic 1, N-terminally processed;Actin, gamma-enteric smooth muscle;Actin, alpha skeletal muscle;Actin, alpha cardiac muscle 1;Actin, aortic smooth muscle;Actin, cytoplasmic 2;Actin, cytoplasmic 2, N-terminally processed	no	no	3	0.031948	41.401	By MS/MS	By matching	By matching	By matching	By matching	By MS/MS	1	1	1	1	1	1	21731000	1495800	2580300	547780	5696300	3513700	7896700			1320	179;154	1354	8464;8465;8466;8467;8468;8469	5199	5199			0.0730609	1	1495800	2073900	988710	5454700
VGMGQKDSY	9	1	983.438	P60709;P63267;P68133;P68032;P62736;P63261	P63261	45	53	ACTB;ACTG2;ACTA1;ACTC1;ACTA2;ACTG1	Actin, cytoplasmic 1;Actin, cytoplasmic 1, N-terminally processed;Actin, gamma-enteric smooth muscle;Actin, alpha skeletal muscle;Actin, alpha cardiac muscle 1;Actin, aortic smooth muscle;Actin, cytoplasmic 2;Actin, cytoplasmic 2, N-terminally processed	no	no	2	0.0087836	102.51	By MS/MS	By MS/MS	By MS/MS	By MS/MS	By MS/MS	By MS/MS	1	1	1	1	1	1	90253000	15104000	12104000	11563000	13942000	17427000	20112000			2066	179;154	2126	13230;13231;13232;13233;13234;13235	8302;8303;8304;8305;8306;8307	8305			-0.0541504	6	15104000	9728600	20870000	13351000
VGMGQKDSYVGDEAQSKRGIL	21	2	2237.11	P60709;P63267;P68133;P68032;P62736;P63261	P63261	45	65	ACTB;ACTG2;ACTA1;ACTC1;ACTA2;ACTG1	Actin, cytoplasmic 1;Actin, cytoplasmic 1, N-terminally processed;Actin, gamma-enteric smooth muscle;Actin, alpha skeletal muscle;Actin, alpha cardiac muscle 1;Actin, aortic smooth muscle;Actin, cytoplasmic 2;Actin, cytoplasmic 2, N-terminally processed	no	no	4	0.0055885	43.12				By MS/MS						1			4667200	0	0	0	4667200	0	0			2067	179;154	2127	13236	8308	8308	53		0.0419593	1	0	0	0	4469200
VGDEAQSKRGIL	12	0	1271.68	P60709;P63267;P68133;P68032;P62736;P63261	P63261	54	65	ACTB;ACTG2;ACTA1;ACTC1;ACTA2;ACTG1	Actin, cytoplasmic 1;Actin, cytoplasmic 1, N-terminally processed;Actin, gamma-enteric smooth muscle;Actin, alpha skeletal muscle;Actin, alpha cardiac muscle 1;Actin, aortic smooth muscle;Actin, cytoplasmic 2;Actin, cytoplasmic 2, N-terminally processed	no	no	2;3	0.00099109	129.85	By MS/MS	By MS/MS	By MS/MS	By MS/MS	By MS/MS	By MS/MS	2	2	2	2	2	2	906420000	122400000	116590000	98340000	172780000	186360000	209960000			2059	179;154	2119	13182;13183;13184;13185;13186;13187;13188;13189;13190;13191;13192;13193	8263;8264;8265;8266;8267;8268;8269;8270;8271;8272;8273;8274;8275;8276;8277;8278	8270			0.0583895	16	122400000	93704000	177500000	165450000
SGGTTMYPGIADRM	14	2	1455.65	P60709;P63267;P68133;P68032;P62736;P63261	P63261	300	313	ACTB;ACTG2;ACTA1;ACTC1;ACTA2;ACTG1	Actin, cytoplasmic 1;Actin, cytoplasmic 1, N-terminally processed;Actin, gamma-enteric smooth muscle;Actin, alpha skeletal muscle;Actin, alpha cardiac muscle 1;Actin, aortic smooth muscle;Actin, cytoplasmic 2;Actin, cytoplasmic 2, N-terminally processed	no	no	2	0.0012488	94.465	By MS/MS	By MS/MS	By MS/MS	By MS/MS	By MS/MS	By MS/MS	1	1	1	1	1	1	41160000	8130800	8179500	4170100	5780200	5988700	8910800			1647	179;154	1688	10416;10417;10418;10419;10420;10421	6424;6425;6426;6427;6428;6429	6425			-0.0609637	6	8130800	6574200	7526700	5535100
QKEITALAPSTM	12	1	1288.67	P60709;P63267;P68133;P68032;P62736;P63261	P63261	314	325	ACTB;ACTG2;ACTA1;ACTC1;ACTA2;ACTG1	Actin, cytoplasmic 1;Actin, cytoplasmic 1, N-terminally processed;Actin, gamma-enteric smooth muscle;Actin, alpha skeletal muscle;Actin, alpha cardiac muscle 1;Actin, aortic smooth muscle;Actin, cytoplasmic 2;Actin, cytoplasmic 2, N-terminally processed	no	no	2	0.0078413	76.679	By MS/MS	By MS/MS		By MS/MS	By MS/MS	By MS/MS	1	1		1	1	1	24360000	6108400	5592200	0	3881400	3888300	4889900			1351	179;154	1386	8639;8640;8641;8642;8643	5277;5278;5279	5278			0.0368996	3	6108400	4494700	0	3716800
ATAASSSSLEKSY	13	1	1300.61	P60709;P63267;P68133;P68032;P62736;P63261;Q6S8J3	P63261	228	240	ACTB;ACTG2;ACTA1;ACTC1;ACTA2;ACTG1;POTEE	Actin, cytoplasmic 1;Actin, cytoplasmic 1, N-terminally processed;Actin, gamma-enteric smooth muscle;Actin, alpha skeletal muscle;Actin, alpha cardiac muscle 1;Actin, aortic smooth muscle;Actin, cytoplasmic 2;Actin, cytoplasmic 2, N-terminally processed;POTE ankyrin domain family member E	no	no	2	0.0038232	80.706	By MS/MS	By matching	By MS/MS	By matching	By MS/MS	By matching	1	1	1	1	1	1	8801300	1548900	1070700	1204900	1813200	1393400	1770200			164	179;154	169	1016;1017;1018;1019;1020;1021	564;565	565			-0.0236075	2	1548900	860550	2174800	1736300
EEEIAAL	7	0	773.381	P63261	P63261	2	8	ACTG1	Actin, cytoplasmic 2;Actin, cytoplasmic 2, N-terminally processed	yes	no	1	0.014707	52.231	By MS/MS		By matching	By MS/MS		By MS/MS	1		1	1		1	22838000	5187800	0	4021800	5936300	0	7692000			347	179	356	2139;2140;2141;2142	1239;1240;1241	1241			-0.0150556	2	5187800	0	7259100	5684500
KNVNVQNF	8	0	961.498	O43707	O43707	181	188	ACTN4	Alpha-actinin-4	yes	yes	2	0.0056975	121.68	By MS/MS	By MS/MS	By MS/MS	By MS/MS	By MS/MS	By MS/MS	1	1	1	1	1	1	38280000	9193000	10448000	4673400	4547600	3810100	5607100			979	26	1004	6376;6377;6378;6379;6380;6381	3942	3942			0.0158402	1	9193000	8397700	8435200	4354700
ASQANVVGPW	10	0	1027.51	O43707	O43707	655	664	ACTN4	Alpha-actinin-4	yes	yes	2	0.0053497	106.36	By MS/MS	By MS/MS	By matching	By MS/MS	By MS/MS	By MS/MS	1	1	1	1	1	1	26771000	8978700	7033900	2089200	2897200	2366400	3405800			161	26	166	992;993;994;995;996;997	548;549	549			-0.00396001	2	8978700	5653400	3770800	2774400
DVENDRQGEAEF	12	0	1407.59	O43707	O43707	800	811	ACTN4	Alpha-actinin-4	yes	yes	2	0.0036825	93.561	By MS/MS	By MS/MS	By MS/MS	By matching	By MS/MS	By MS/MS	1	1	1	1	1	1	24850000	6471600	7479500	2201900	2701300	2918400	3077000			307	26	316	1903;1904;1905;1906;1907;1908	1099;1100;1101	1099			-0.0972401	3	6471600	6011600	3974400	2586700
MSRETTDTDTADQVIASF	18	1	1986.88	O43707	O43707	835	852	ACTN4	Alpha-actinin-4	yes	yes	2	0.00012676	78.324	By MS/MS	By MS/MS	By MS/MS	By MS/MS	By MS/MS		1	1	1	1	1		6438700	2095000	2080000	422130	724440	1117100	0			1203	26	1233	7844;7845;7846;7847;7848	4823;4824	4823			-0.0699165	2	2095000	1671800	761910	693710
AGDKNFITAEEL	12	1	1306.64	O43707	O43707	856	867	ACTN4	Alpha-actinin-4	yes	yes	2	0.0091884	69.276	By MS/MS	By MS/MS	By MS/MS	By MS/MS	By MS/MS	By MS/MS	1	1	1	1	1	1	23134000	6669300	6207400	2082800	2325400	2316800	3532100			56	26	59	347;348;349;350;351;352	183;184;185	183			-0.000558602	3	6669300	4989200	3759300	2226800
SAVPKQVVTGTVL	13	0	1297.76	Q8WYP5	Q8WYP5	1037	1049	AHCTF1	Protein ELYS	yes	yes	2	0.027479	58.63	By matching	By matching	By matching	By MS/MS	By matching	By MS/MS	1	1	1	1	1	1	20672000	3630900	2371700	1508300	4062000	4116700	4982300			1590	230	1631	10059;10060;10061;10062;10063;10064	6224	6224			0.123582	1	3630900	1906200	2722400	3889700
ASKEPINSTTPF	12	0	1290.65	Q8WYP5	Q8WYP5	1067	1078	AHCTF1	Protein ELYS	yes	yes	2	0.020155	54.982	By MS/MS	By MS/MS			By MS/MS	By MS/MS	1	1			1	1	13457000	2391100	2758300	0	0	4110500	4196800			157	230	162	970;971;972;973	537	537			0.0118844	0	2391100	2217000	0	0
NSSKIEEPSPIVY	13	0	1461.74	Q8WYP5	Q8WYP5	1079	1091	AHCTF1	Protein ELYS	yes	yes	2	0.0072176	71.349	By matching	By MS/MS	By matching	By MS/MS	By matching	By MS/MS	1	1	1	1	1	1	13805000	2080800	2532000	1562900	2301600	2290100	3038000			1298	230	1332	8355;8356;8357;8358;8359;8360	5127;5128	5127			0.0227265	2	2080800	2035000	2821000	2204000
FSEVKPAGPTVEQQGEM	17	1	1832.86	P54886	P54886	353	369	ALDH18A1	Delta-1-pyrroline-5-carboxylate synthase;Glutamate 5-kinase;Gamma-glutamyl phosphate reductase	yes	yes	2	0.0009594	85.554					By MS/MS						1		4373400	0	0	0	0	4373400	0			482	147	493	2918	1672	1672			-0.0216521	1	0	0	0	0
RQIAASSQDSVGRVL	15	0	1585.85	P54886	P54886	441	455	ALDH18A1	Delta-1-pyrroline-5-carboxylate synthase;Glutamate 5-kinase;Gamma-glutamyl phosphate reductase	yes	yes	2;3	3.7999e-09	166.6	By MS/MS	By MS/MS	By MS/MS	By MS/MS	By MS/MS	By MS/MS	2	2	2	2	2	2	117900000	14926000	15213000	6747800	27666000	19205000	34145000			1507	147	1547	9523;9524;9525;9526;9527;9528;9529;9530;9531;9532;9533;9534	5846;5847;5848;5849;5850;5851;5852;5853;5854;5855;5856	5856			0.0841245	11	14926000	12228000	12179000	26493000
ELEQVTVPIGVLL	13	2	1408.82	P54886	P54886	465	477	ALDH18A1	Delta-1-pyrroline-5-carboxylate synthase;Glutamate 5-kinase;Gamma-glutamyl phosphate reductase	yes	yes	2	0.0066926	76.345	By MS/MS	By MS/MS		By MS/MS	By MS/MS	By MS/MS	1	1		1	1	1	8892200	1999300	2384800	0	1209900	1554200	1744000			391	147	400	2382;2383;2384;2385;2386	1375	1375			0.129676	1	1999300	1916700	0	1158600
SIHGVKEAVQL	11	0	1179.66	P54886	P54886	525	535	ALDH18A1	Delta-1-pyrroline-5-carboxylate synthase;Glutamate 5-kinase;Gamma-glutamyl phosphate reductase	yes	yes	2;3	0.0021588	99.855		By MS/MS		By MS/MS	By MS/MS	By MS/MS		2		2	2	2	23739000	0	5036400	0	5979100	4562800	8161200			1685	147	1728	10636;10637;10638;10639;10640;10641;10642;10643	6565;6566;6567	6566			0.0785277	3	0	4047900	0	5725500
YVDSEASVDKVTRL	14	1	1580.8	P54886	P54886	587	600	ALDH18A1	Delta-1-pyrroline-5-carboxylate synthase;Glutamate 5-kinase;Gamma-glutamyl phosphate reductase	yes	yes	3	3.7904e-05	73.91				By MS/MS						1			0	0	0	0	0	0	0			2199	147	2266	14055	8776	8776			0.0374311	1	0	0	0	0
VDSEASVDKVTRL	13	0	1417.74	P54886	P54886	588	600	ALDH18A1	Delta-1-pyrroline-5-carboxylate synthase;Glutamate 5-kinase;Gamma-glutamyl phosphate reductase	yes	yes	2;3	9.808e-05	110.38	By MS/MS		By MS/MS	By MS/MS	By MS/MS	By MS/MS	1		1	2	1	2	51411000	6647700	0	3461600	14992000	8676200	17633000			2039	147	2099	13057;13058;13059;13060;13061;13062;13063	8188;8189;8190;8191;8192	8190			0.0491117	5	6647700	0	6247900	14357000
GSSHTDVIVTEDENTAEF	18	0	1949.85	P54886	P54886	692	709	ALDH18A1	Delta-1-pyrroline-5-carboxylate synthase;Glutamate 5-kinase;Gamma-glutamyl phosphate reductase	yes	yes	2	2.6044e-37	166.93	By MS/MS	By MS/MS		By MS/MS	By MS/MS	By MS/MS	1	1		1	1	1	26613000	0	7035200	0	6110500	6263600	7203500			686	147	698	4118;4119;4120;4121;4122	2362;2363;2364;2365;2366	2362			-0.0878857	5	0	5654400	0	5851300
FLQHVDSACVF	11	2	1321.61	P54886	P54886	710	720	ALDH18A1	Delta-1-pyrroline-5-carboxylate synthase;Glutamate 5-kinase;Gamma-glutamyl phosphate reductase	yes	yes	2	0.018522	79.906	By matching	By MS/MS			By MS/MS	By matching	1	1			1	1	10037000	1340500	1548800	0	0	3456300	3691000			470	147	481	2858;2859;2860;2861	1644	1644			-0.0354346	1	1340500	1244800	0	0
LHENLPIPQRNTN	13	2	1544.81	P54886	P54886	783	795	ALDH18A1	Delta-1-pyrroline-5-carboxylate synthase;Glutamate 5-kinase;Gamma-glutamyl phosphate reductase	yes	yes	2	5.7858e-08	140.3	By MS/MS	By matching	By matching	By MS/MS	By matching	By MS/MS	1	1	1	1	1	1	9938300	1313400	974850	875240	2452000	1815100	2507800			1085	147	1111	7014;7015;7016;7017;7018;7019	4318;4319;4320	4320			0.0553279	3	1313400	783520	1579700	2348000
KLGPALATGNVVVM	14	2	1368.78	P05091	P05091	195	208	ALDH2	Aldehyde dehydrogenase, mitochondrial	yes	yes	2	0.021323	74.162	By MS/MS	By MS/MS	By matching	By MS/MS	By MS/MS	By MS/MS	1	1	1	1	1	1	20500000	3756000	2973100	1205600	3569500	3740700	5254700			955	51	978	6217;6218;6219;6220;6221;6222	3842	3842			0.110268	1	3756000	2389600	2176000	3418100
DSKTEQGPQVDETQF	15	0	1707.76	P05091	P05091	353	367	ALDH2	Aldehyde dehydrogenase, mitochondrial	yes	yes	2	2.3709e-09	137.01	By MS/MS	By MS/MS	By MS/MS	By MS/MS	By MS/MS	By MS/MS	1	1	1	1	1	1	56522000	7356700	10575000	7407400	9567200	9162500	12453000			298	51	307	1853;1854;1855;1856;1857;1858	1057;1058;1059;1060;1061;1062	1061			-0.0667958	6	7356700	8499700	13370000	9161400
LCGGGIAADRGY	12	1	1208.56	P05091	P05091	385	396	ALDH2	Aldehyde dehydrogenase, mitochondrial	yes	yes	2	0.016811	67.726						By MS/MS						1	0	0	0	0	0	0	0			1045	51	1071	6818	4196	4196			-0.0351321	1	0	0	0	0
TEVKTVTVKVPQKNS	15	0	1656.94	P05091	P05091	503	517	ALDH2	Aldehyde dehydrogenase, mitochondrial	yes	yes	2;3	0.0003743	117.79	By matching	By matching	By matching	By MS/MS	By MS/MS	By MS/MS	2	2	2	2	2	2	44890000	5880100	5175600	3678700	10672000	7529400	11954000			1883	51	1937	11863;11864;11865;11866;11867;11868;11869;11870;11871;11872;11873;11874	7330;7331;7332;7333;7334	7332			0.138842	5	5880100	4159900	6639700	10219000
QIVTNRDDVQGY	12	0	1406.68	O95782	O95782	467	478	AP2A1	AP-2 complex subunit alpha-1	yes	yes	2	0.0046924	68.846	By matching	By MS/MS	By matching	By matching	By MS/MS	By matching	1	1	1	1	1	1	11160000	1967400	1913500	1150900	1502700	2156400	2469000			1349	37	1384	8627;8628;8629;8630;8631;8632	5274;5275	5275			-0.00806555	0	1967400	1537900	2077200	1439000
IAGDPRSSPPVQF	13	0	1369.7	O95782	O95782	511	523	AP2A1	AP-2 complex subunit alpha-1	yes	yes	2	0.005467	78.556	By MS/MS	By MS/MS	By MS/MS	By MS/MS	By MS/MS	By MS/MS	1	1	1	1	1	1	19352000	3997100	3505200	1922100	2446000	3351000	4131200			744	37	758	4510;4511;4512;4513;4514;4515	2652;2653;2654;2655;2656	2652			0.0289524	5	3997100	2817200	3469200	2342300
KGDKALDGY	9	1	965.482	O95782;O94973	O95782	45	53	AP2A1;AP2A2	AP-2 complex subunit alpha-1;AP-2 complex subunit alpha-2	yes	no	2	0.00020682	151.04	By MS/MS	By MS/MS	By MS/MS	By MS/MS	By MS/MS	By MS/MS	1	1	1	1	1	1	14472000	3095600	2113500	2189900	3555000	3518100	0			919	37	940	5990;5991;5992;5993;5994;5995	3727;3728;3729;3730;3731	3731			-0.00231109	5	3095600	1698700	3952600	3404200
RNADVELQQRAVEY	14	1	1689.84	O95782;O94973	O95782	570	583	AP2A1;AP2A2	AP-2 complex subunit alpha-1;AP-2 complex subunit alpha-2	yes	no	3	0.00069497	72.898					By MS/MS	By MS/MS					1	1	17679000	0	0	0	0	5580300	12099000			1494	37	1533	9429;9430	5786;5787	5787			0.0261184	2	0	0	0	0
SEISESHPNSNLL	13	1	1425.67	P63010	P63010	185	197	AP2B1	AP-2 complex subunit beta	yes	yes	2	0.033101	77.677	By MS/MS	By MS/MS	By MS/MS	By matching	By MS/MS	By MS/MS	1	1	1	1	1	1	9003500	1812000	1647600	954420	1353500	1617400	1618600			1617	177	1658	10236;10237;10238;10239;10240;10241	6327	6327			-0.0222228	1	1812000	1324200	1722700	1296100
STDPVTAKEVVL	12	0	1257.68	P63010	P63010	531	542	AP2B1	AP-2 complex subunit beta	yes	yes	2	0.02864	77.192	By MS/MS	By MS/MS	By MS/MS	By MS/MS	By MS/MS	By MS/MS	1	1	1	1	1	1	42292000	7165500	6872700	5454400	7723100	7823300	7252900			1818	177	1868	11437;11438;11439;11440;11441;11442	7074	7074			0.063099	1	7165500	5523900	9844800	7395500
NKNSFGVIPSTPL	13	1	1372.74	P63010	P63010	758	770	AP2B1	AP-2 complex subunit beta	yes	yes	2	0.0076386	67.563					By MS/MS	By MS/MS					1	1	5450800	0	0	0	0	2365200	3085600			1253	177	1286	8111;8112	4990	4990			0.063607	1	0	0	0	0
KDIPNENELQF	11	1	1345.65	P63010	P63010	842	852	AP2B1	AP-2 complex subunit beta	yes	yes	2	0.022585	68.735	By MS/MS	By MS/MS	By MS/MS	By matching	By matching	By MS/MS	1	1	1	1	1	1	23990000	4430500	3167700	2397500	5031100	4832600	4130200			897	177	917	5741;5742;5743;5744;5745;5746	3452;3453	3452			-0.00760458	2	4430500	2546000	4327300	4817700
RIQPGNPNY	9	0	1057.53	P63010	P63010	904	912	AP2B1	AP-2 complex subunit beta	yes	yes	2	0.022953	87.284	By MS/MS	By MS/MS		By MS/MS	By MS/MS		1	1		1	1		9356200	2878500	2333700	0	1768700	2375300	0			1461	177	1500	9225;9226;9227;9228	5644;5645	5645			0.00402804	2	2878500	1875700	0	1693600
SLKCRAPEVSQY	12	1	1436.71	P63010	P63010	915	926	AP2B1	AP-2 complex subunit beta	yes	yes	2	0.0028923	93.096				By MS/MS	By matching	By MS/MS				1	1	1	3985700	0	0	0	1442700	525600	2017400			1716	177	1759	10821;10822;10823	6677;6678	6678			0.00731266	2	0	0	0	1381500
GCIRVDKITEY	11	0	1352.68	P63010;Q10567	P63010	111	121	AP2B1;AP1B1	AP-2 complex subunit beta;AP-1 complex subunit beta-1	yes	no	2	0.018375	78.516					By MS/MS	By MS/MS					1	1	8627400	0	0	0	0	2430100	6197300			497	177	508	2991;2992	1719	1719			0.0136048	1	0	0	0	0
IVQKRPEIL	9	0	1094.68	P63010;Q10567	P63010	309	317	AP2B1;AP1B1	AP-2 complex subunit beta;AP-1 complex subunit beta-1	yes	no	2	0.018042	91.783	By matching	By MS/MS	By matching	By MS/MS	By MS/MS	By MS/MS	1	1	1	1	1	1	21324000	2934000	2406400	1624400	3849000	3747200	6762500			866	177	886	5543;5544;5545;5546;5547;5548	3315;3316	3315			0.137626	2	2934000	1934100	2932000	3685800
SLATQDSDNPDLRDRGY	17	2	1921.88	P63010;Q10567	P63010	508	524	AP2B1;AP1B1	AP-2 complex subunit beta;AP-1 complex subunit beta-1	yes	no	2	7.5488e-09	111.94	By MS/MS	By MS/MS	By MS/MS	By MS/MS	By MS/MS	By MS/MS	1	1	1	1	1	1	16542000	2820500	2139500	1798600	3254600	3178700	3350400			1709	177	1752	10781;10782;10783;10784;10785;10786	6649;6650;6651;6652;6653;6654	6654			-0.0474662	6	2820500	1719600	3246400	3116600
SRPQDALEGVVL	12	1	1282.69	Q9NVI7	Q9NVI7	357	368	ATAD3A	ATPase family AAA domain-containing protein 3A	yes	yes	2	0.022024	59.908				By MS/MS	By MS/MS	By MS/MS				1	1	1	21704000	0	0	0	7247200	6222300	8234600			1774	249	1824	11181;11182;11183	6922	6922			0.0580784	1	0	0	0	6939800
DLPGQEERERL	11	1	1340.67	Q9NVI7	Q9NVI7	522	532	ATAD3A	ATPase family AAA domain-containing protein 3A	yes	yes	3	0.030692	57.203				By MS/MS						1			0	0	0	0	0	0	0			265	249	272	1643	929	929			0.0117346	1	0	0	0	0
VLKPATEGKQRL	12	1	1338.8	Q9NVI7	Q9NVI7	541	552	ATAD3A	ATPase family AAA domain-containing protein 3A	yes	yes	2;3	0.0011987	78.692	By MS/MS	By MS/MS	By MS/MS	By MS/MS	By MS/MS	By MS/MS	2	2	2	2	2	2	63794000	6598200	5474200	4324700	16927000	12152000	18318000			2108	249	2172	13502;13503;13504;13505;13506;13507;13508;13509;13510;13511;13512;13513	8456;8457;8458;8459;8460;8461	8456			0.142487	6	6598200	4399800	7805700	16209000
LKAEGPGRGDEPSPS	15	1	1495.73	Q9NVI7	Q9NVI7	620	634	ATAD3A	ATPase family AAA domain-containing protein 3A	yes	yes	2	0.01103	89.548	By MS/MS	By MS/MS	By MS/MS	By MS/MS	By MS/MS	By MS/MS	1	1	1	1	1	1	7377700	922780	954910	821660	1623700	1323800	1730900			1094	249	1120	7072;7073;7074;7075;7076;7077	4350	4350			-0.001349	1	922780	767500	1483000	1554800
EDQLKQQQL	9	1	1128.58	Q9NVI7;Q5T9A4	Q9NVI7	190	198	ATAD3A;ATAD3B	ATPase family AAA domain-containing protein 3A;ATPase family AAA domain-containing protein 3B	yes	no	2	0.0038135	119.27	By MS/MS	By matching	By matching	By MS/MS	By matching	By MS/MS	1	1	1	1	1	1	14998000	3029800	2114900	1659300	2690400	2477500	3026500			345	249	354	2128;2129;2130;2131;2132;2133	1237	1237			0.0183562	1	3029800	1699800	2994800	2576300
ESIRTAGTLFGEGF	14	2	1483.73	Q9NVI7;Q5T9A4	Q9NVI7	272	285	ATAD3A;ATAD3B	ATPase family AAA domain-containing protein 3A;ATPase family AAA domain-containing protein 3B	yes	no	2	0.0025422	84.658	By MS/MS	By MS/MS	By matching	By MS/MS	By MS/MS	By MS/MS	1	1	1	1	1	1	9830200	1182100	1045200	398390	2476100	1855300	2873100			428	249	438	2598;2599;2600;2601;2602;2603	1501;1502	1502			0.00819189	2	1182100	840100	719060	2371000
SLDELHRKY	9	2	1159.6	P05023	P05023	47	55	ATP1A1	Sodium/potassium-transporting ATPase subunit alpha-1	yes	yes	3	0.010387	64.711					By MS/MS						1		0	0	0	0	0	0	0			1710	50	1753	10787	6655	6655			0.0251563	1	0	0	0	0
GTDLSRGL	8	1	817.429	P05023	P05023	56	63	ATP1A1	Sodium/potassium-transporting ATPase subunit alpha-1	yes	yes	2	0.0034927	124.89	By MS/MS	By MS/MS	By MS/MS	By MS/MS	By MS/MS	By MS/MS	1	1	1	1	1	1	106520000	13620000	7639600	8059900	28738000	23059000	25405000			689	50	701	4133;4134;4135;4136;4137;4138	2376;2377;2378;2379;2380;2381	2376			0.0133635	6	13620000	6140200	14548000	27519000
TSARAAEIL	9	0	930.513	P05023	P05023	64	72	ATP1A1	Sodium/potassium-transporting ATPase subunit alpha-1	yes	yes	2	0.0046109	127.56	By MS/MS	By MS/MS		By MS/MS	By MS/MS		1	1		1	1		64115000	10667000	7953900	0	25417000	20077000	0			1977	50	2034	12670;12671;12672;12673	7963	7963			0.0454088	1	10667000	6392800	0	24339000
STNCVEGTARGIVVY	15	0	1624.79	P05023	P05023	246	260	ATP1A1	Sodium/potassium-transporting ATPase subunit alpha-1	yes	yes	2	1.8704e-07	127.17	By MS/MS	By MS/MS	By MS/MS	By MS/MS	By MS/MS	By MS/MS	1	1	1	1	1	1	77042000	8655500	7445800	3865700	19826000	18037000	19211000			1820	50	1870	11449;11450;11451;11452;11453;11454	7078;7079;7080;7081;7082;7083	7082			0.000502883	6	8655500	5984500	6977200	18985000
DNQIHEADTTENQSGVSF	18	0	1990.85	P05023	P05023	394	411	ATP1A1	Sodium/potassium-transporting ATPase subunit alpha-1	yes	yes	2	3.344e-07	121.28	By MS/MS	By matching	By MS/MS	By MS/MS	By MS/MS	By matching	1	1	1	1	1	1	13139000	1514000	1557400	1124300	3019200	2877300	3047300			280	50	287	1716;1717;1718;1719;1720;1721	962;963;964	964			-0.105349	3	1514000	1251700	2029200	2891100
QANQENLPIL	10	1	1138.6	P05023	P05023	434	443	ATP1A1	Sodium/potassium-transporting ATPase subunit alpha-1	yes	yes	2	0.0072964	89.142	By matching	By MS/MS	By MS/MS	By MS/MS	By MS/MS	By MS/MS	1	1	1	1	1	1	10560000	1304800	1069100	883330	2409800	2112100	2780700			1326	50	1361	8498;8499;8500;8501;8502;8503	5215;5216	5216			0.0344821	2	1304800	859240	1594300	2307600
KRAVAGDASESALL	14	1	1386.75	P05023	P05023	444	457	ATP1A1	Sodium/potassium-transporting ATPase subunit alpha-1	yes	yes	3	0.0037407	65.043	By matching	By MS/MS	By MS/MS	By matching		By MS/MS	1	1	1	1		1	28703000	4258700	4641800	2069600	8573600	0	9159700			988	50	1014	6452;6453;6454;6455;6456	4005;4006	4006			0.068789	2	4258700	3730800	3735500	8210000
SIHKNPNTSEPQHL	14	0	1600.8	P05023	P05023	491	504	ATP1A1	Sodium/potassium-transporting ATPase subunit alpha-1	yes	yes	2	0.0022631	79.974	By matching	By matching	By matching	By MS/MS	By MS/MS	By MS/MS	1	1	1	1	1	1	3629800	325770	321260	277080	849290	854200	1002200			1686	50	1729	10644;10645;10646;10647;10648;10649	6568;6569;6570	6569			0.0194018	3	325770	258210	500110	813270
EQRKIVEF	8	0	1047.57	P05023	P05023	909	916	ATP1A1	Sodium/potassium-transporting ATPase subunit alpha-1	yes	yes	2	0.011942	101.33	By matching	By matching	By matching	By MS/MS	By MS/MS	By matching	1	1	1	1	1	1	27206000	2125700	3412500	1104800	7728300	5514100	7320300			415	50	425	2520;2521;2522;2523;2524;2525	1455;1456	1455			0.0494115	2	2125700	2742700	1994000	7400500
KNMVPQQAL	9	1	1027.55	P05023;P13637;P50993;Q13733	P05023	162	170	ATP1A1;ATP1A3;ATP1A2;ATP1A4	Sodium/potassium-transporting ATPase subunit alpha-1;Sodium/potassium-transporting ATPase subunit alpha-3;Sodium/potassium-transporting ATPase subunit alpha-2;Sodium/potassium-transporting ATPase subunit alpha-4	yes	no	2	0.0038817	117.93	By matching	By matching	By matching	By MS/MS	By MS/MS	By MS/MS	1	1	1	1	1	1	63455000	6158600	5389000	3799800	15867000	13784000	18457000			971	50	996	6329;6330;6331;6332;6333;6334	3925;3926;3927	3926			0.035778	3	6158600	4331400	6858400	15194000
GSTSTICSDKTGTL	14	0	1426.66	P05023;P13637;P50993;Q13733	P05023	368	381	ATP1A1;ATP1A3;ATP1A2;ATP1A4	Sodium/potassium-transporting ATPase subunit alpha-1;Sodium/potassium-transporting ATPase subunit alpha-3;Sodium/potassium-transporting ATPase subunit alpha-2;Sodium/potassium-transporting ATPase subunit alpha-4	yes	no	2	0.0004088	98.04	By MS/MS	By MS/MS	By MS/MS	By MS/MS	By MS/MS	By MS/MS	1	1	1	1	1	1	76555000	8971100	9484800	5080700	18069000	14883000	20066000			688	50	700	4127;4128;4129;4130;4131;4132	2370;2371;2372;2373;2374;2375	2374			-0.0352906	6	8971100	7623300	9170200	17302000
TLTSNIPEITPF	12	1	1331.7	P05023;P13637;P50993;Q13733	P05023	779	790	ATP1A1;ATP1A3;ATP1A2;ATP1A4	Sodium/potassium-transporting ATPase subunit alpha-1;Sodium/potassium-transporting ATPase subunit alpha-3;Sodium/potassium-transporting ATPase subunit alpha-2;Sodium/potassium-transporting ATPase subunit alpha-4	yes	no	2	0.020605	60.91	By MS/MS	By MS/MS		By MS/MS	By MS/MS	By MS/MS	1	1		1	1	1	20158000	2768700	2226000	0	4161400	5141600	5860600			1945	50	2002	12497;12498;12499;12500;12501	7853;7854	7853			0.0447019	2	2768700	1789100	0	3984900
ASIVTGVEEGRL	12	0	1229.66	P05023;P13637;P50993;Q13733;P54707	P05023	756	767	ATP1A1;ATP1A3;ATP1A2;ATP1A4;ATP12A	Sodium/potassium-transporting ATPase subunit alpha-1;Sodium/potassium-transporting ATPase subunit alpha-3;Sodium/potassium-transporting ATPase subunit alpha-2;Sodium/potassium-transporting ATPase subunit alpha-4;Potassium-transporting ATPase alpha chain 2	yes	no	2	0.0015149	131.52	By MS/MS	By MS/MS	By MS/MS	By MS/MS	By MS/MS	By MS/MS	1	1	1	1	1	1	29507000	4391500	5377400	1424700	5737600	5911400	6664800			156	50	161	964;965;966;967;968;969	534;535;536	535			0.0559215	3	4391500	4322000	2571500	5494200
DNLKKSIAY	9	1	1050.57	P05023;P13637;P50993;P20648	P05023	770	778	ATP1A1;ATP1A3;ATP1A2;ATP4A	Sodium/potassium-transporting ATPase subunit alpha-1;Sodium/potassium-transporting ATPase subunit alpha-3;Sodium/potassium-transporting ATPase subunit alpha-2;Potassium-transporting ATPase alpha chain 1	yes	no	2	0.0038334	136.99	By MS/MS	By MS/MS	By MS/MS	By MS/MS	By MS/MS	By MS/MS	1	1	1	1	1	1	67631000	7796100	4777000	4496800	17139000	16211000	17211000			278	50	285	1704;1705;1706;1707;1708;1709	958;959;960	958			0.0476973	3	7796100	3839400	8116500	16412000
GHFGVNESTGL	11	1	1116.52	P16615	P16615	14	24	ATP2A2	Sarcoplasmic/endoplasmic reticulum calcium ATPase 2	yes	yes	2	0.0017285	119.27		By MS/MS		By MS/MS	By MS/MS	By MS/MS		1		1	1	1	21358000	0	4636400	0	5450700	5732400	5538800			601	87	612	3555;3556;3557;3558	2039;2040	2040			-0.0336122	2	0	3726400	0	5219500
SLEQVKKL	8	1	943.57	P16615	P16615	25	32	ATP2A2	Sarcoplasmic/endoplasmic reticulum calcium ATPase 2	yes	yes	2	0.014877	108.46	By MS/MS	By MS/MS	By MS/MS	By MS/MS	By MS/MS	By MS/MS	1	1	1	1	1	1	36990000	5525000	5404600	2891700	8071600	6409200	8687900			1713	87	1756	10797;10798;10799;10800;10801;10802	6659;6660;6661;6662;6663	6660			0.0961893	5	5525000	4343900	5219400	7729300
TSIKSTTL	8	0	849.481	P16615	P16615	166	173	ATP2A2	Sarcoplasmic/endoplasmic reticulum calcium ATPase 2	yes	yes	2	0.0044922	103.74	By MS/MS				By MS/MS		1				1		0	0	0	0	0	0	0			1983	87	2040	12701;12702	7977;7978	7978			0.0499868	2	0	0	0	0
SGTNIAAGKAM	11	0	1019.51	P16615	P16615	210	220	ATP2A2	Sarcoplasmic/endoplasmic reticulum calcium ATPase 2	yes	yes	2	0.0078531	86.744	By MS/MS	By matching	By matching	By MS/MS	By MS/MS	By MS/MS	1	1	1	1	1	1	15653000	2729800	2379100	1633400	2645700	2279600	3985400			1670	87	1713	10555;10556;10557;10558;10559;10560	6517;6518;6519;6520	6517			-0.00199378	2	2729800	1912100	2948100	2533500
ILDRVEGDTCSLNEF	15	2	1766.81	P16615	P16615	368	382	ATP2A2	Sarcoplasmic/endoplasmic reticulum calcium ATPase 2	yes	yes	2	2.0621e-08	132.76	By MS/MS		By matching	By MS/MS	By MS/MS	By MS/MS	1		1	1	1	1	27844000	5369900	0	773590	8438200	5785200	7476800			812	87	830	5035;5036;5037;5038;5039	2986;2987;2988;2989	2987			-0.0382207	4	5369900	0	1396300	8080300
APIGEVHKDDKPVNCHQY	18	0	2106	P16615	P16615	390	407	ATP2A2	Sarcoplasmic/endoplasmic reticulum calcium ATPase 2	yes	yes	3;4	1.5456e-05	76.795	By MS/MS	By MS/MS	By matching	By MS/MS	By MS/MS	By MS/MS	2	2	2	2	2	2	71511000	7495800	7296200	1855700	23237000	13057000	18570000			123	87	128	777;778;779;780;781;782;783;784;785;786;787;788	430;431;432;433;434;435	435			-0.0134855	6	7495800	5864200	3349400	22251000
CTPNKPSRTSM	11	0	1277.59	P16615	P16615	498	508	ATP2A2	Sarcoplasmic/endoplasmic reticulum calcium ATPase 2	yes	yes	3	0.015805	53.569	By matching	By matching	By matching	By MS/MS	By matching	By MS/MS	1	1	1	1	1	1	5125500	641690	573420	404250	1377600	800630	1327900			203	87	208	1270;1271;1272;1273;1274;1275	704;705	704			-0.0420489	2	641690	460880	729640	1319100
TGREFDELNPSAQRDACL	18	2	2077.95	P16615	P16615	653	670	ATP2A2	Sarcoplasmic/endoplasmic reticulum calcium ATPase 2	yes	yes	3	1.9712e-06	101.05	By MS/MS	By MS/MS	By matching	By MS/MS	By MS/MS	By MS/MS	1	1	1	1	1	1	47421000	6552700	6229300	2315700	13871000	6747000	11705000			1896	87	1950	11945;11946;11947;11948;11949;11950	7379;7380;7381;7382	7380			-0.0471403	4	6552700	5006700	4179700	13283000
ARVEPSHKSKIVEF	14	0	1625.89	P16615	P16615	676	689	ATP2A2	Sarcoplasmic/endoplasmic reticulum calcium ATPase 2	yes	yes	3	0.00045391	82.529	By matching			By MS/MS	By matching	By MS/MS	1			1	1	1	17401000	551380	0	0	7805200	1683800	7361100			147	87	152	912;913;914;915	504;505	505			0.101031	2	551380	0	0	7474200
FIAADGGPRVSF	12	1	1235.63	P16615	P16615	855	866	ATP2A2	Sarcoplasmic/endoplasmic reticulum calcium ATPase 2	yes	yes	2	0.0072974	113.22	By MS/MS	By MS/MS		By MS/MS	By MS/MS		1	1		1	1		12628000	1808400	3713500	0	4418300	2687600	0			463	87	474	2807;2808;2809;2810	1622	1622			0.021482	1	1808400	2984700	0	4230900
LEPGKECVQPATKSCSF	17	1	1936.9	P16615	P16615	991	1007	ATP2A2	Sarcoplasmic/endoplasmic reticulum calcium ATPase 2	yes	yes	3	0.027405	42.338		By MS/MS		By MS/MS		By matching		1		1		1	23287000	0	4312100	0	9810600	0	9163800			1064	87	1090	6902;6903;6904	4257	4257			-0.0286919	1	0	3465800	0	9394500
GCTSVICSDKTGTL	14	0	1497.68	P16615;Q93084;O14983	P16615	343	356	ATP2A2;ATP2A3;ATP2A1	Sarcoplasmic/endoplasmic reticulum calcium ATPase 2;Sarcoplasmic/endoplasmic reticulum calcium ATPase 3;Sarcoplasmic/endoplasmic reticulum calcium ATPase 1	yes	no	2	0.00022176	101.95	By MS/MS	By MS/MS	By MS/MS	By MS/MS	By MS/MS	By MS/MS	1	1	1	1	1	1	91322000	16157000	11956000	7739400	21700000	14081000	19688000			500	87	511	3006;3007;3008;3009;3010;3011	1725;1726;1727;1728;1729;1730	1727			-0.0486042	6	16157000	9609800	13969000	20780000
EKVGEATETAL	11	0	1146.58	P16615;Q93084;O14983	P16615	435	445	ATP2A2;ATP2A3;ATP2A1	Sarcoplasmic/endoplasmic reticulum calcium ATPase 2;Sarcoplasmic/endoplasmic reticulum calcium ATPase 3;Sarcoplasmic/endoplasmic reticulum calcium ATPase 1	yes	no	2	0.0030144	110.87	By MS/MS	By MS/MS	By MS/MS	By MS/MS	By MS/MS	By MS/MS	1	1	1	1	1	1	62090000	12123000	10341000	6616100	9726300	12445000	10839000			386	87	395	2348;2349;2350;2351;2352;2353	1350;1351;1352;1353	1353			0.00940779	4	12123000	8311500	11942000	9313800
VNLVTDGLPATAL	13	2	1282.71	P16615;Q93084;O14983	P16615	794	806	ATP2A2;ATP2A3;ATP2A1	Sarcoplasmic/endoplasmic reticulum calcium ATPase 2;Sarcoplasmic/endoplasmic reticulum calcium ATPase 3;Sarcoplasmic/endoplasmic reticulum calcium ATPase 1	yes	no	2	0.0090874	68.735	By MS/MS	By MS/MS	By MS/MS	By MS/MS	By MS/MS	By MS/MS	1	1	1	1	1	1	32031000	5252800	4090800	1856100	6524800	6836100	7470800			2118	87	2182	13568;13569;13570;13571;13572;13573	8496	8496			0.0832189	1	5252800	3287900	3350200	6248000
GADTSVDLEETGRVL	15	1	1560.76	P25705	P25705	61	75	ATP5A1	ATP synthase subunit alpha, mitochondrial	yes	yes	2	3.9519e-07	125.72	By MS/MS	By MS/MS		By MS/MS	By matching	By matching	1	1		1	1	1	22921000	6757500	6933000	0	3861800	1331600	4037200			488	100	499	2941;2942;2943;2944;2945	1686;1687;1688	1687			0.00517932	3	6757500	5572400	0	3698000
NDGSDEKKKLY	11	1	1295.64	P25705	P25705	233	243	ATP5A1	ATP synthase subunit alpha, mitochondrial	yes	yes	3	0.014444	63.408	By MS/MS			By MS/MS	By MS/MS		1			1	1		3666600	0	0	0	3666600	0	0			1213	100	1243	7898;7899;7900	4851;4852;4853	4852			-0.000247444	3	0	0	0	3511100
VAIGQKRSTVAQL	13	0	1369.8	P25705	P25705	247	259	ATP5A1	ATP synthase subunit alpha, mitochondrial	yes	yes	2	0.013558	65.627	By MS/MS		By MS/MS	By MS/MS	By MS/MS	By MS/MS	1		1	1	1	1	19703000	3093600	0	1943400	4876100	3788100	6001700			2023	100	2083	12976;12977;12978;12979;12980	8150	8150			0.134038	1	3093600	0	3507700	4669300
VKRLTDADAM	10	1	1118.58	P25705	P25705	260	269	ATP5A1	ATP synthase subunit alpha, mitochondrial	yes	yes	2	0.033755	69.812	By MS/MS	By MS/MS	By MS/MS	By MS/MS	By MS/MS	By MS/MS	2	2	2	2	2	2	42712000	4533000	6773300	3859200	7879600	6811100	12855000			2100	100	2163;2164	13444;13445;13446;13447;13448;13449;13450;13451;13452;13453;13454;13455	8436;8437	8437	43		0.0208487	2	4533000	5443900	6965500	7545400
IIYDDLSKQAVAY	13	2	1497.77	P25705	P25705	309	321	ATP5A1	ATP synthase subunit alpha, mitochondrial	yes	yes	2	0.00020406	123.86	By MS/MS	By MS/MS	By MS/MS	By MS/MS	By MS/MS	By MS/MS	1	1	1	1	1	1	51279000	6171100	7610200	4587600	8831200	10867000	13212000			798	100	816	4950;4951;4952;4953;4954;4955	2940;2941;2942;2943	2941			0.0425353	4	6171100	6116600	8280300	8456700
TALPVIETQAGDVSAY	16	1	1633.82	P25705	P25705	365	380	ATP5A1	ATP synthase subunit alpha, mitochondrial	yes	yes	2	0.032833	50.284	By MS/MS	By MS/MS	By MS/MS	By MS/MS	By MS/MS	By MS/MS	1	1	1	1	1	1	24313000	4006400	3711700	1791000	4375000	4659200	5769500			1853	100	1904	11648;11649;11650;11651;11652;11653	7196	7196			0.0283598	1	4006400	2983200	3232600	4189500
KGIRPAINVGL	11	0	1136.7	P25705	P25705	402	412	ATP5A1	ATP synthase subunit alpha, mitochondrial	yes	yes	2;3	0.01494	81.215	By MS/MS	By matching		By MS/MS	By MS/MS	By MS/MS	2	2		2	2	2	63374000	9347600	7540400	0	17726000	9734400	19026000			922	100	943	6010;6011;6012;6013;6014;6015;6016;6017;6018;6019	3741;3742;3743;3744;3745;3746	3742			0.140094	6	9347600	6060500	0	16974000
SHVVSQHQAL	10	0	1104.57	P25705	P25705	513	522	ATP5A1	ATP synthase subunit alpha, mitochondrial	yes	yes	2	0.0030939	149.57	By MS/MS	By MS/MS	By MS/MS	By MS/MS	By MS/MS	By MS/MS	1	1	1	1	1	1	19241000	2093100	2500800	1514800	3530500	3686100	5915400			1680	100	1723	10617;10618;10619;10620;10621;10622	6552;6553;6554;6555;6556;6557	6555			0.0195048	6	2093100	2010000	2734100	3380800
SHVVSQHQALL	11	1	1217.65	P25705	P25705	513	523	ATP5A1	ATP synthase subunit alpha, mitochondrial	yes	yes	2	0.024412	72.275						By MS/MS						1	0	0	0	0	0	0	0			1681	100	1724	10623	6558	6558			0.0515501	1	0	0	0	0
DSGAPIKIPVGPETL	15	0	1492.81	P06576	P06576	127	141	ATP5B	ATP synthase subunit beta, mitochondrial	yes	yes	2	6.6738e-39	152.67	By matching	By matching	By MS/MS	By MS/MS	By matching	By MS/MS	1	1	1	1	1	1	46508000	11401000	9412400	5898400	8949800	10847000	0			294	56	303	1834;1835;1836;1837;1838;1839	1046;1047;1048	1048			0.0870151	3	11401000	7565100	10646000	8570200
VTGIKVVDLLAPY	13	2	1386.81	P06576	P06576	184	196	ATP5B	ATP synthase subunit beta, mitochondrial	yes	yes	2	0.0069772	75.294	By MS/MS	By MS/MS	By MS/MS	By MS/MS	By MS/MS	By MS/MS	1	1	1	1	1	1	25466000	3382400	5548600	426730	4748800	3415500	7944100			2160	56	2225	13809;13810;13811;13812;13813;13814	8645	8645			0.134319	1	3382400	4459600	770220	4547400
INNVAKAHGGY	11	0	1142.58	P06576	P06576	220	230	ATP5B	ATP synthase subunit beta, mitochondrial	yes	yes	2;3	0.0026276	120.92	By MS/MS	By MS/MS	By MS/MS	By MS/MS	By MS/MS	By MS/MS	2	2	2	2	2	2	34277000	5617200	5483100	4218900	6047600	5061000	7849400			831	56	850	5148;5149;5150;5151;5152;5153;5154;5155;5156;5157;5158;5159	3052;3053;3054;3055;3056	3056			0.0176676	5	5617200	4407000	7614800	5791100
AGVGERTREGNDLY	14	1	1535.73	P06576	P06576	234	247	ATP5B	ATP synthase subunit beta, mitochondrial	yes	yes	3	0.021772	38.189				By MS/MS	By MS/MS	By MS/MS				1	1	1	15616000	0	0	0	5110100	5194300	5311100			72	56	76	449;450;451	252	252			-0.0136038	1	0	0	0	4893400
FRDQEGQDVL	10	1	1205.57	P06576	P06576	293	302	ATP5B	ATP synthase subunit beta, mitochondrial	yes	yes	2	0.021737	122.19	By MS/MS	By MS/MS	By MS/MS	By MS/MS	By MS/MS	By MS/MS	1	1	1	1	1	1	59512000	9095400	8389500	7968600	10671000	10979000	12409000			478	56	489	2899;2900;2901;2902;2903;2904	1661	1661			-0.0268957	1	9095400	6743000	14383000	10218000
FRDQEGQDVLL	11	2	1318.65	P06576	P06576	293	303	ATP5B	ATP synthase subunit beta, mitochondrial	yes	yes	2	0.00066402	90.15	By MS/MS	By MS/MS	By MS/MS	By MS/MS	By MS/MS	By MS/MS	1	1	1	1	1	1	37950000	4974200	0	3553200	9121100	6845200	13456000			479	56	490	2905;2906;2907;2908;2909;2910	1662;1663;1664;1665;1666;1667	1663			0.00514962	6	4974200	0	6413300	8734300
RFTQAGSEVSAL	12	1	1264.64	P06576	P06576	310	321	ATP5B	ATP synthase subunit beta, mitochondrial	yes	yes	2	0.0012556	102.06	By matching	By matching	By MS/MS			By matching	1	1	1			1	23136000	5050000	4630900	3474000	0	0	9981200			1440	56	1478	9131;9132;9133;9134	5592	5592			0.0194298	1	5050000	3722000	6270300	0
GRIPSAVGY	9	0	918.492	P06576	P06576	323	331	ATP5B	ATP synthase subunit beta, mitochondrial	yes	yes	2	0.022855	87.323	By MS/MS	By MS/MS	By MS/MS	By MS/MS	By MS/MS	By MS/MS	1	1	1	1	1	1	83354000	11891000	11351000	10107000	15568000	15154000	19282000			663	56	675	3937;3938;3939;3940;3941;3942	2252	2252			0.0298092	1	11891000	9123000	18243000	14908000
VPADDLTDPAPATTF	15	1	1529.72	P06576	P06576	362	376	ATP5B	ATP synthase subunit beta, mitochondrial	yes	yes	2	0.00056045	93.098	By MS/MS	By matching	By MS/MS	By MS/MS	By MS/MS	By MS/MS	1	1	1	1	1	1	34648000	6352300	5106900	4393900	5255300	5896900	7643100			2124	56	2188	13603;13604;13605;13606;13607;13608	8507;8508;8509;8510	8510			-0.0187195	3	6352300	4104600	7930700	5032400
ELELNGTEAKL	11	2	1215.63	Q07021	Q07021	110	120	C1QBP	Complement component 1 Q subcomponent-binding protein, mitochondrial	yes	yes	2	0.00025883	162.97	By MS/MS	By MS/MS	By MS/MS	By MS/MS	By MS/MS	By MS/MS	1	1	1	1	1	1	76018000	17173000	13733000	7307100	10215000	14759000	12831000			390	198	399	2376;2377;2378;2379;2380;2381	1369;1370;1371;1372;1373;1374	1369			0.0354904	6	17173000	11037000	13189000	9782200
SIREVSF	7	0	836.439	Q07021	Q07021	205	211	C1QBP	Complement component 1 Q subcomponent-binding protein, mitochondrial	yes	yes	2	0.025418	81.784	By matching	By matching	By matching	By MS/MS	By MS/MS	By matching	1	1	1	1	1	1	121940000	17025000	19440000	14931000	23855000	21044000	25641000			1691	198	1734	10679;10680;10681;10682;10683;10684	6588;6589	6589			0.0144554	0	17025000	15625000	26948000	22843000
STALEHQEY	9	1	1076.48	Q07021	Q07021	260	268	C1QBP	Complement component 1 Q subcomponent-binding protein, mitochondrial	yes	yes	2	0.0037102	121.67	By MS/MS	By MS/MS	By MS/MS	By MS/MS	By MS/MS	By MS/MS	1	1	1	1	1	1	39494000	8581700	5751800	6865300	4769700	8397800	5127200			1813	198	1863	11412;11413;11414;11415;11416;11417	7052;7053;7054;7055;7056	7054			-0.0577262	5	8581700	4622900	12391000	4567400
LEDLKSF	7	2	850.444	Q07021	Q07021	272	278	C1QBP	Complement component 1 Q subcomponent-binding protein, mitochondrial	yes	yes	2	0.030724	115.78	By MS/MS	By MS/MS	By MS/MS	By MS/MS		By MS/MS	1	1	1	1		1	55712000	12180000	11486000	7376300	12341000	0	12328000			1057	198	1083	6868;6869;6870;6871;6872	4237	4237			0.01243	1	12180000	9231900	13314000	11818000
KAPVPTGEVY	10	0	1059.56	P27824	P27824	61	70	CANX	Calnexin	yes	yes	2	0.018252	84.498	By MS/MS	By MS/MS	By MS/MS	By MS/MS	By MS/MS	By MS/MS	1	1	1	1	1	1	117110000	14246000	14802000	13157000	23514000	21085000	30311000			883	103	903	5651;5652;5653;5654;5655;5656	3392	3392			0.0326632	1	14246000	11897000	23748000	22516000
FADSFDRGTL	10	2	1127.52	P27824	P27824	71	80	CANX	Calnexin	yes	yes	2	1.0311e-05	118.5	By MS/MS	By matching	By MS/MS	By MS/MS	By MS/MS	By matching	1	1	1	1	1	1	110950000	17102000	12929000	11861000	25240000	20397000	23418000			456	103	467	2773;2774;2775;2776;2777;2778	1603;1604;1605;1606	1605			-0.0339234	0	17102000	10391000	21409000	24169000
ILSKAKKDDTDDEIAKY	17	1	1952.01	P27824	P27824	84	100	CANX	Calnexin	yes	yes	3;4	3.1595e-05	94.569	By MS/MS	By MS/MS	By MS/MS	By MS/MS	By MS/MS	By MS/MS	2	1	2	2	2	2	87605000	8922100	3760000	3823000	28852000	17816000	24432000			821	103	839	5075;5076;5077;5078;5079;5080;5081;5082;5083;5084;5085	3006;3007;3008;3009;3010;3011;3012	3012			0.0723122	7	8922100	3022100	6900300	27628000
EVNFQNGIECGGAY	14	1	1556.66	P27824	P27824	151	164	CANX	Calnexin	yes	yes	2	0.00016337	102.07	By MS/MS	By matching	By MS/MS	By MS/MS	By MS/MS	By MS/MS	1	1	1	1	1	1	14954000	2572900	2071700	1175400	2882700	2984600	3267100			448	103	458	2724;2725;2726;2727;2728;2729	1573;1574;1575;1576	1573			-0.0995052	4	2572900	1665100	2121500	2760400
TIMFGPDKCGEDY	13	2	1531.63	P27824	P27824	186	198	CANX	Calnexin	yes	yes	2	0.0042162	88.681			By matching	By MS/MS	By MS/MS	By MS/MS			1	1	1	1	23266000	0	0	2727200	7127500	4767700	8643700			1911	103	1965	12277;12278;12279;12280	7722;7723;7724	7724			-0.112235	3	0	0	4922300	6825200
FTDKKTHLY	9	2	1151.6	P27824	P27824	230	238	CANX	Calnexin	yes	yes	2	0.012978	84.743	By MS/MS	By MS/MS	By MS/MS	By MS/MS	By MS/MS	By MS/MS	1	1	1	1	1	1	33591000	2814300	3186900	2481800	9491300	6276000	9340400			485	103	496	2926;2927;2928;2929;2930;2931	1678;1679;1680	1678			0.0277741	3	2814300	2561400	4479400	9088700
QRPVIDNPNY	10	0	1214.6	P27824	P27824	370	379	CANX	Calnexin	yes	yes	2	0.00059	149.4	By matching	By matching	By MS/MS	By MS/MS	By matching	By matching	1	1	1	1	1	1	45206000	5690100	7679500	6229000	7945400	7890800	9770800			1378	103	1413	8780;8781;8782;8783;8784;8785	5350;5351	5351			0.00566727	2	5690100	6172300	11243000	7608400
IRNTNESGEEVTTF	14	0	1595.74	P41597-2;P41597	P41597-2	10	23	CCR2	C-C chemokine receptor type 2	yes	no	2	0.012677	63.944				By matching	By matching	By MS/MS				1	1	1	7119100	0	0	0	2469900	1928100	2721100			845	126	864	5219;5220;5221	3090	3090			-0.0313124	1	0	0	0	2365100
FDYDYGAPCHKF	12	3	1518.62	P41597-2;P41597	P41597-2	24	35	CCR2	C-C chemokine receptor type 2	yes	no	2	0.025456	71.451				By MS/MS	By MS/MS	By MS/MS				1	1	1	41548000	0	0	0	16172000	9646500	15729000			460	126	471	2795;2796;2797	1615	1615			-0.114767	1	0	0	0	15486000
DYDYGAPCHKF	11	2	1371.56	P41597-2;P41597	P41597-2	25	35	CCR2	C-C chemokine receptor type 2	yes	no	2	0.0043461	107.47	By matching	By matching	By matching	By MS/MS	By MS/MS	By MS/MS	1	1	1	1	1	1	134910000	1394100	1711200	1027200	47574000	35583000	47617000			318	126	327	1963;1964;1965;1966;1967;1968	1147;1148;1149	1148			-0.115529	3	1394100	1375400	1854100	45556000
DVKQIGAQL	9	0	970.545	P41597-2;P41597	P41597-2	36	44	CCR2	C-C chemokine receptor type 2	yes	no	2	2.2758e-23	187.8		By matching		By MS/MS	By MS/MS	By MS/MS		1		1	1	1	66790000	0	3226400	0	21813000	18034000	23716000			310	126	319	1921;1922;1923;1924	1112;1113;1114	1114			0.0582946	3	0	2593200	0	20888000
AHSAANEW	8	0	884.378	P41597-2;P41597	P41597-2	99	106	CCR2	C-C chemokine receptor type 2	yes	no	2	0.0037991	132.94				By matching	By MS/MS	By MS/MS				1	1	1	64652000	0	0	0	19880000	24607000	20165000			75	126	79	470;471;472	268;269	268			-0.0691339	2	0	0	0	19037000
TKCQKEDSVY	10	0	1256.57	P41597-2;P41597	P41597-2	179	188	CCR2	C-C chemokine receptor type 2	yes	no	2	0.0067753	98.044		By matching		By MS/MS	By MS/MS	By MS/MS		1		1	1	1	32821000	0	230810	0	12438000	9443200	10710000			1916	126	1970	12317;12318;12319;12320	7737;7738	7738			-0.0473206	2	0	185510	0	11910000
GLSNCESTSQL	11	1	1194.52	P41597-2;P41597	P41597-2	273	283	CCR2	C-C chemokine receptor type 2	yes	no	2	0.0035771	90.64	By matching	By matching	By matching	By MS/MS	By MS/MS	By MS/MS	1	1	1	1	1	1	134890000	2250700	3355700	1444100	41690000	40428000	45717000			634	126	645	3759;3760;3761;3762;3763;3764	2150	2150			-0.0708123	1	2250700	2697100	2606600	39922000
GLSNCESTSQLDQATQVTETL	21	2	2281.04	P41597-2;P41597	P41597-2	273	293	CCR2	C-C chemokine receptor type 2	yes	no	2	0.00062919	87.989	By matching	By matching	By matching	By MS/MS	By MS/MS	By MS/MS	1	1	1	1	1	1	101500000	1148800	983370	412660	30833000	32177000	35944000			635	126	646	3765;3766;3767;3768;3769;3770	2151;2152;2153	2153			-0.0512929	3	1148800	790370	744830	29525000
SNCESTSQLDQATQVTETL	19	1	2110.93	P41597-2;P41597	P41597-2	275	293	CCR2	C-C chemokine receptor type 2	yes	no	2	0.008243	54.343				By MS/MS	By MS/MS	By MS/MS				1	1	1	14291000	0	0	0	4266800	5205400	4819100			1739	126	1785	10958;10959;10960	6761;6762	6761			-0.078572	2	0	0	0	4085800
DQATQVTETL	10	0	1104.53	P41597-2;P41597	P41597-2	284	293	CCR2	C-C chemokine receptor type 2	yes	no	2	0.033318	53.775	By matching	By matching		By MS/MS			1	1		1			53163000	10497000	10370000	0	32296000	0	0			283	126	290	1734;1735;1736	967	967			-0.0182008	0	10497000	8334800	0	30927000
RETVDGVTSTNTPSTGEQEVSAGL	24	0	2434.15	P41597-2	P41597-2	337	360	CCR2	C-C chemokine receptor type 2	yes	yes	2	6.8555e-08	77.222			By MS/MS						1				0	0	0	0	0	0	0			1434	126	1471	9093	5571	5571			-0.013752	1	0	0	0	0
GVVTSVITW	9	0	960.528	P41597-2;P41597;P51681	P41597-2	157	165	CCR2;CCR5	C-C chemokine receptor type 2;C-C chemokine receptor type 5	yes	no	2	0.030352	84.359				By MS/MS	By MS/MS	By MS/MS				1	1	1	50402000	0	0	0	15318000	15375000	19709000			703	126	715	4219;4220;4221	2429;2430	2429			0.0461896	2	0	0	0	14668000
SGILKTL	7	1	730.459	P41597-2;P41597;P51681	P41597-2	223	229	CCR2;CCR5	C-C chemokine receptor type 2;C-C chemokine receptor type 5	yes	no	2	0.0018162	134.85				By MS/MS	By MS/MS	By MS/MS				1	1	1	85770000	0	0	0	27284000	26482000	32003000			1652	126	1693	10442;10443;10444	6442;6443	6442			0.0828792	2	0	0	0	26127000
SGILKTLL	8	2	843.543	P41597-2;P41597;P51681	P41597-2	223	230	CCR2;CCR5	C-C chemokine receptor type 2;C-C chemokine receptor type 5	yes	no	2	0.031858	101.64				By MS/MS	By MS/MS					1	1		3854200	0	0	0	2482800	1371400	0			1653	126	1694	10445;10446	6444	6444			0.114924	1	0	0	0	2377500
THCCINPIIY	10	0	1289.59	P41597-2;P41597;P51681	P41597-2	296	305	CCR2;CCR5	C-C chemokine receptor type 2;C-C chemokine receptor type 5	yes	no	2	0.013468	86.833			By matching	By MS/MS	By MS/MS	By MS/MS			1	1	1	1	58640000	0	0	515520	23669000	14903000	19553000			1901	126	1955	12001;12002;12003;12004	7413	7413			-0.043548	1	0	0	930470	22665000
AQILPIRF	8	1	956.581	Q00610	Q00610	2	9	CLTC	Clathrin heavy chain 1	yes	no	2	0.0037561	74.439					By MS/MS						1		0	0	0	0	0	0	0			132	188	137	834	465	465			0.10071	1	0	0	0	0
NTVALVTDNAVY	12	1	1278.65	Q00610	Q00610	117	128	CLTC	Clathrin heavy chain 1	yes	yes	2	1.6846e-15	207.68	By MS/MS	By MS/MS	By MS/MS	By MS/MS	By MS/MS	By MS/MS	1	1	1	1	1	1	117350000	22705000	22647000	10976000	18499000	17362000	25158000			1307	188	1341	8404;8405;8406;8407;8408;8409	5162;5163;5164;5165;5166;5167	5167			0.0174044	6	22705000	18202000	19810000	17714000
SMEGESQPVKMF	12	2	1368.61	Q00610	Q00610	131	142	CLTC	Clathrin heavy chain 1	yes	yes	2	0.0015181	108.43	By MS/MS		By MS/MS	By MS/MS	By MS/MS	By MS/MS	1		1	1	1	1	59205000	16970000	0	9362300	10840000	9107200	12926000			1731	188	1774	10902;10903;10904;10905;10906	6719;6720;6721;6722;6723	6723			-0.0641856	5	16970000	0	16898000	10380000
AGCQIINY	8	0	937.433	Q00610	Q00610	149	156	CLTC	Clathrin heavy chain 1	yes	yes	1	0.030099	84.064	By MS/MS	By MS/MS	By matching	By matching	By MS/MS	By matching	1	1	1	1	1	1	69675000	13503000	13842000	9388500	11390000	8429100	13123000			54	188	57	335;336;337;338;339;340	176	176			-0.0384672	1	13503000	11125000	16946000	10907000
SVDRKVSQPIEGHAASF	17	0	1826.93	Q00610	Q00610	185	201	CLTC	Clathrin heavy chain 1	yes	yes	2;3;4	3.6388e-11	137.62	By MS/MS	By MS/MS	By MS/MS	By MS/MS	By MS/MS	By MS/MS	3	3	3	3	3	3	480030000	80265000	73210000	36671000	92949000	72875000	124060000			1831	188	1881	11504;11505;11506;11507;11508;11509;11510;11511;11512;11513;11514;11515;11516;11517;11518;11519;11520;11521	7110;7111;7112;7113;7114;7115;7116;7117;7118;7119;7120;7121;7122;7123;7124;7125	7125			0.0471237	16	80265000	58842000	66189000	89006000
KMEGNAEESTLF	12	2	1354.61	Q00610	Q00610	205	216	CLTC	Clathrin heavy chain 1	yes	yes	2	3.6804e-11	166.07	By MS/MS	By MS/MS	By MS/MS	By MS/MS	By MS/MS	By MS/MS	1	1	1	1	1	1	71529000	14560000	11956000	9053700	11794000	8603300	15563000			962	188	985	6265;6266;6267;6268;6269;6270	3871;3872;3873;3874;3875;3876	3875			-0.0556381	6	14560000	9609500	16341000	11293000
DLETGTCIY	9	1	1070.46	Q00610	Q00610	286	294	CLTC	Clathrin heavy chain 1	yes	yes	2	0.012024	95.62	By MS/MS	By MS/MS	By MS/MS	By MS/MS	By MS/MS	By MS/MS	1	1	1	1	1	1	53497000	10525000	11328000	8617300	7426500	7403300	8197600			259	188	266	1612;1613;1614;1615;1616;1617	915;916;917	915			-0.073385	3	10525000	9104400	15554000	7111500
VTAPHEATAGIIGVNRKGQVL	21	0	2130.19	Q00610	Q00610	305	325	CLTC	Clathrin heavy chain 1	yes	yes	3	0.00029235	68.82				By MS/MS	By matching	By MS/MS				1	1	1	10256000	0	0	0	4511900	1326900	4417100			2159	188	2224	13806;13807;13808	8643;8644	8643			0.171048	2	0	0	0	4320600
ITNVLQNPDLAL	12	2	1309.72	Q00610	Q00610	338	349	CLTC	Clathrin heavy chain 1	yes	yes	2	0.0017841	103.55	By MS/MS	By MS/MS	By MS/MS	By MS/MS	By MS/MS	By MS/MS	1	1	1	1	1	1	52978000	13117000	8241300	3948800	8415800	8672800	10583000			860	188	880	5516;5517;5518;5519;5520;5521	3303;3304;3305;3306;3307;3308	3305			0.081693	6	13117000	6623900	7127300	8058800
ITNVLQNPDLALRM	14	3	1596.87	Q00610	Q00610	338	351	CLTC	Clathrin heavy chain 1	yes	yes	2	0.023427	65.241	By MS/MS	By matching		By MS/MS	By MS/MS	By MS/MS	1	1		1	1	1	4498800	682740	219490	0	1240500	912040	1444100			861	188	881	5522;5523;5524;5525;5526	3309	3309			0.0912035	1	682740	176410	0	1187800
AVRNNLAGAEELF	13	2	1402.72	Q00610	Q00610	352	364	CLTC	Clathrin heavy chain 1	yes	yes	2	0.0043726	87.913	By matching	By MS/MS		By MS/MS	By MS/MS	By MS/MS	1	1		1	1	1	63572000	12841000	13493000	0	10388000	11278000	15573000			175	188	180	1084;1085;1086;1087;1088	596;597;598;599	599			0.0352263	4	12841000	10845000	0	9947000
AQGNYSEAAKVAANAPKGIL	20	1	1972.04	Q00610	Q00610	373	392	CLTC	Clathrin heavy chain 1	yes	yes	3	3.1586e-05	76.713	By MS/MS	By MS/MS	By MS/MS	By MS/MS	By MS/MS	By MS/MS	1	1	1	1	1	1	62835000	9537500	7576300	3418300	13746000	9158300	19399000			131	188	136	828;829;830;831;832;833	462;463;464	463			0.0906517	3	9537500	6089400	6169800	13163000
SEAAKVAANAPKGIL	15	0	1438.81	Q00610	Q00610	378	392	CLTC	Clathrin heavy chain 1	yes	yes	2;3	5.2566e-07	149.49	By MS/MS	By MS/MS	By MS/MS	By MS/MS	By MS/MS	By MS/MS	2	2	2	2	2	2	262700000	53842000	47780000	23979000	38505000	41241000	57355000			1610	188	1651	10191;10192;10193;10194;10195;10196;10197;10198;10199;10200;10201;10202	6303;6304;6305;6306;6307;6308;6309;6310;6311;6312;6313	6304			0.112523	11	53842000	38402000	43281000	36872000
RTPDTIRRF	9	0	1160.64	Q00610	Q00610	393	401	CLTC	Clathrin heavy chain 1	yes	yes	3	0.023075	59.153	By matching	By MS/MS	By matching	By matching	By MS/MS	By MS/MS	1	1	1	1	1	1	255240000	2716900	38393000	2400700	78548000	43536000	89645000			1544	188	1585	9802;9803;9804;9805;9806;9807	6056;6057	6057			0.0675444	2	2716900	30858000	4333100	75217000
GILLDQGQLNKY	12	3	1360.74	Q00610	Q00610	419	430	CLTC	Clathrin heavy chain 1	yes	yes	2	6.5619e-11	166.17	By MS/MS	By MS/MS	By MS/MS	By MS/MS	By MS/MS	By MS/MS	1	1	1	1	1	1	29196000	3615000	1784800	1404900	8674600	4947900	8768400			605	188	616	3589;3590;3591;3592;3593;3594	2060;2061	2061			0.069127	2	3615000	1434500	2535700	8306700
LRANVPNKVIQCF	13	1	1557.85	Q00610	Q00610	480	492	CLTC	Clathrin heavy chain 1	yes	yes	3	0.0010946	77.305	By matching	By matching		By MS/MS	By matching	By MS/MS	1	1		1	1	1	36759000	4911100	5783100	0	10396000	5739000	9929800			1153	188	1180	7527;7528;7529;7530;7531	4629	4629			0.088358	1	4911100	4648100	0	9954800
RANVPNKVIQCF	12	0	1444.76	Q00610	Q00610	481	492	CLTC	Clathrin heavy chain 1	yes	yes	2	0.0037939	93.267	By matching	By MS/MS		By MS/MS	By MS/MS	By MS/MS	1	1		1	1	1	26016000	4225000	3487000	0	5947700	3871400	8484600			1406	188	1441	8932;8933;8934;8935;8936	5476;5477;5478;5479	5479			0.0563127	3	4225000	2802600	0	5695500
RISPDQGQQF	10	0	1174.57	Q00610	Q00610	523	532	CLTC	Clathrin heavy chain 1	yes	yes	2	2.8039e-11	171.53	By MS/MS	By MS/MS	By MS/MS	By MS/MS	By MS/MS	By MS/MS	1	1	1	1	1	1	540990000	101980000	85449000	71079000	91457000	78348000	112670000			1464	188	1503	9237;9238;9239;9240;9241;9242	5649;5650;5651;5652;5653;5654	5651			-0.00721846	6	101980000	68678000	128290000	87578000
KNNRPSEGPL	10	0	1110.58	Q00610	Q00610	571	580	CLTC	Clathrin heavy chain 1	yes	yes	2	4.0836e-11	169.09		By MS/MS	By matching		By matching	By MS/MS		1	1		1	1	23635000	0	8426900	4168700	0	4587200	6452100			972	188	997	6335;6336;6337;6338	3928;3929	3928			0.0273046	2	0	6773100	7524100	0
KNNRPSEGPLQTRL	14	1	1608.87	Q00610	Q00610	571	584	CLTC	Clathrin heavy chain 1	yes	yes	3	0.0083091	55.186	By matching	By matching		By MS/MS	By matching	By MS/MS	1	1		1	1	1	18346000	1573800	2074000	0	5440000	3278300	5980100			973	188	998	6339;6340;6341;6342;6343	3930;3931	3930			0.0895215	2	1573800	1666900	0	5209300
HAPQVADAIL	10	0	1033.56	Q00610	Q00610	591	600	CLTC	Clathrin heavy chain 1	yes	yes	2	0.017092	85.064	By MS/MS	By MS/MS	By MS/MS	By MS/MS	By MS/MS	By MS/MS	1	1	1	1	1	1	33513000	7555700	9103800	3326100	4145000	3646400	5736600			708	188	720	4251;4252;4253;4254;4255;4256	2437;2438;2439	2437			0.0402086	3	7555700	7317000	6003300	3969200
HAPQVADAILGNQMF	15	2	1610.79	Q00610	Q00610	591	605	CLTC	Clathrin heavy chain 1	yes	yes	2	0.00077231	89.548	By MS/MS	By MS/MS	By matching	By MS/MS	By MS/MS	By MS/MS	2	2	1	1	2	2	25382000	4811000	4934500	442610	3422100	4425700	7346500			709	188	721;722	4257;4258;4259;4260;4261;4262;4263;4264;4265;4266	2440;2441;2442;2443;2444	2443	68		0.00654913	4	4811000	3966100	798870	3277000
IDSNNNPERF	10	0	1204.55	Q00610	Q00610	884	893	CLTC	Clathrin heavy chain 1	yes	yes	2	0.0037383	133.23	By MS/MS	By matching	By MS/MS	By MS/MS	By matching	By MS/MS	1	1	1	1	1	1	550170000	94606000	91108000	72054000	95039000	80685000	116680000			768	188	785	4760;4761;4762;4763;4764;4765	2833;2834;2835;2836	2833			-0.0468274	4	94606000	73227000	130050000	91008000
YDSRVVGKY	9	1	1085.55	Q00610	Q00610	900	908	CLTC	Clathrin heavy chain 1	yes	yes	2	0.030003	128.93	By MS/MS	By MS/MS	By MS/MS	By MS/MS	By MS/MS	By MS/MS	1	1	1	1	1	1	222790000	32916000	34687000	24883000	42631000	33017000	54658000			2184	188	2251	13952;13953;13954;13955;13956;13957	8725	8725			0.0112055	1	32916000	27879000	44912000	40823000
VRRKDPELW	9	1	1197.66	Q00610	Q00610	948	956	CLTC	Clathrin heavy chain 1	yes	yes	3	0.024743	46.158						By MS/MS						1	0	0	0	0	0	0	0			2147	188	2212	13745	8606	8606			0.0709161	1	0	0	0	0
SETQDPEEVSVTVKAF	16	0	1764.84	Q00610	Q00610	980	995	CLTC	Clathrin heavy chain 1	yes	yes	2	0.0056449	65.179	By MS/MS	By MS/MS		By matching	By MS/MS	By matching	1	1		1	1	1	18214000	6086600	3978700	0	2740800	2185600	3222300			1627	188	1668	10307;10308;10309;10310;10311	6359;6360	6359			-0.0100526	2	6086600	3197900	0	2624500
DVNTSAVQVL	10	0	1044.55	Q00610	Q00610	1076	1085	CLTC	Clathrin heavy chain 1	yes	yes	2	0.0022634	101.43	By MS/MS	By MS/MS	By MS/MS	By MS/MS	By MS/MS	By MS/MS	1	1	1	1	1	1	37259000	7931400	8286200	4654500	4010800	5443100	6933000			313	188	322	1927;1928;1929;1930;1931;1932	1117;1118;1119;1120;1121;1122	1120			0.0246483	5	7931400	6659900	8401000	3840700
SQLAKAQLQKGM	12	2	1301.71	Q00610	Q00610	1109	1120	CLTC	Clathrin heavy chain 1	yes	yes	2	0.0014684	110.38	By MS/MS	By MS/MS	By MS/MS	By MS/MS	By MS/MS	By MS/MS	1	1	1	1	1	1	25631000	4555700	2140100	2947900	4820300	4306400	6860600			1757	188	1803	11055;11056;11057;11058;11059;11060	6818;6819;6820;6821;6822;6823	6821			0.0737678	6	4555700	1720100	5320700	4615900
IKADDPSSY	9	0	994.461	Q00610	Q00610	1129	1137	CLTC	Clathrin heavy chain 1	yes	yes	2	0.0177	92.439	By MS/MS		By MS/MS	By MS/MS	By MS/MS	By MS/MS	1		1	1	1	1	166010000	40585000	0	26498000	29075000	30295000	39561000			799	188	817	4956;4957;4958;4959;4960	2944;2945;2946;2947	2946			-0.0367112	4	40585000	0	47827000	27842000
GRLASTL	7	1	716.418	Q00610	Q00610	1225	1231	CLTC	Clathrin heavy chain 1	yes	yes	2	0.014176	118.06	By MS/MS	By MS/MS	By MS/MS	By MS/MS	By MS/MS	By MS/MS	1	1	1	1	1	1	379870000	65889000	55485000	46710000	66641000	60905000	84234000			665	188	677	3955;3956;3957;3958;3959;3960	2257	2257			0.0485358	1	65889000	44595000	84309000	63814000
ACVDGKEF	8	0	924.401	Q00610	Q00610	1259	1266	CLTC	Clathrin heavy chain 1	yes	yes	2	0.02904	101.28	By MS/MS	By MS/MS	By MS/MS	By MS/MS	By MS/MS	By MS/MS	1	1	1	1	1	1	244010000	40559000	43522000	29382000	39919000	35173000	55459000			26	188	27	159;160;161;162;163;164	94	94			-0.0641071	1	40559000	34980000	53032000	38226000
SPRLDHTRAVNY	12	1	1427.73	Q00610	Q00610	1427	1438	CLTC	Clathrin heavy chain 1	yes	yes	2;3	0.0032411	91.867	By matching	By MS/MS	By matching	By MS/MS	By matching	By MS/MS	1	1	1	1	1	2	48722000	4763600	5899400	2766800	10315000	7257100	17720000			1752	188	1798	11022;11023;11024;11025;11026;11027;11028	6795;6796;6797;6798	6798			0.0302056	4	4763600	4741600	4993900	9877100
FSKVKQLPL	9	2	1058.65	Q00610	Q00610	1439	1447	CLTC	Clathrin heavy chain 1	yes	yes	2	0.0054851	122.18	By MS/MS	By MS/MS		By MS/MS	By MS/MS	By MS/MS	1	1		1	1	1	34936000	5260400	5444800	0	8543700	5294900	10392000			484	188	495	2921;2922;2923;2924;2925	1675;1676;1677	1675			0.121838	3	5260400	4376200	0	8181300
SKVKQLPL	8	1	911.58	Q00610	Q00610	1440	1447	CLTC	Clathrin heavy chain 1	yes	yes	2	0.015724	107.59	By MS/MS	By MS/MS	By MS/MS	By MS/MS	By MS/MS	By MS/MS	1	1	1	1	1	1	280870000	53063000	44179000	33500000	48024000	40703000	61399000			1705	188	1748	10759;10760;10761;10762;10763;10764	6635;6636;6637;6638	6636			0.121075	4	53063000	35508000	60465000	45987000
RTSIDAY	7	0	824.403	Q00610	Q00610	1481	1487	CLTC	Clathrin heavy chain 1	yes	yes	2	0.024079	83.287	By matching	By matching	By matching	By matching	By MS/MS	By matching	1	1	1	1	1	1	32373000	6232900	4866700	5235200	5142700	5320300	5575300			1545	188	1586	9808;9809;9810;9811;9812;9813	6058	6058			-0.0163934	0	6232900	3911500	9449200	4924600
RTSIDAYDNF	10	1	1200.54	Q00610	Q00610	1481	1490	CLTC	Clathrin heavy chain 1	yes	yes	2	0.0062687	93.267	By MS/MS	By matching	By MS/MS		By MS/MS	By MS/MS	1	1	1		1	1	50580000	12177000	11050000	7461400	0	8043000	11848000			1546	188	1587	9814;9815;9816;9817;9818	6059;6060;6061	6060			-0.0511326	3	12177000	8881100	13467000	0
ASESKDTELAEELL	14	2	1533.74	Q00610	Q00610	1541	1554	CLTC	Clathrin heavy chain 1	yes	yes	2	0.00038981	96.171	By MS/MS	By MS/MS	By MS/MS	By MS/MS			1	1	1	1			15280000	5330600	5211600	1764100	2973500	0	0			152	188	157	936;937;938;939	520	520			-0.00452293	1	5330600	4188700	3184100	2847400
ASESKDTELAEELLQW	16	3	1847.88	Q00610	Q00610	1541	1556	CLTC	Clathrin heavy chain 1	yes	yes	2	5.6838e-05	100.93	By MS/MS	By MS/MS	By MS/MS	By MS/MS	By MS/MS	By MS/MS	1	1	1	1	1	1	19665000	3697700	4994100	310790	3455500	1926900	5280400			153	188	158	940;941;942;943;944;945	521;522;523	523			-0.0111359	3	3697700	4013900	560960	3308900
FLQEEKRECF	10	2	1384.64	Q00610	Q00610	1557	1566	CLTC	Clathrin heavy chain 1	yes	yes	2;3	0.00039555	148.52	By MS/MS	By MS/MS	By MS/MS	By MS/MS	By MS/MS	By MS/MS	2	2	2	2	2	2	222960000	21652000	32429000	16781000	51251000	33415000	67430000			469	188	480	2846;2847;2848;2849;2850;2851;2852;2853;2854;2855;2856;2857	1637;1638;1639;1640;1641;1642;1643	1640			-0.0324009	7	21652000	26065000	30289000	49077000
LQEEKRECF	9	1	1237.58	Q00610	Q00610	1558	1566	CLTC	Clathrin heavy chain 1	yes	yes	2;3	0.027218	126.52	By MS/MS	By MS/MS	By MS/MS	By MS/MS	By MS/MS	By MS/MS	2	2	2	2	2	2	35710000	4417400	5458600	4685600	6946000	5454000	8748000			1137	188	1164	7426;7427;7428;7429;7430;7431;7432;7433;7434;7435;7436;7437	4584;4585	4585			-0.0331634	2	4417400	4387300	8457100	6651400
RKEEEQATETQPIVY	15	0	1819.9	Q00610	Q00610	1620	1634	CLTC	Clathrin heavy chain 1	yes	yes	2;3	1.3472e-19	163.34	By MS/MS	By MS/MS	By MS/MS	By MS/MS	By MS/MS	By MS/MS	2	2	2	2	2	2	108950000	18994000	20978000	13157000	17236000	17325000	21259000			1469	188	1508	9276;9277;9278;9279;9280;9281;9282;9283;9284;9285;9286;9287	5679;5680;5681;5682;5683;5684;5685;5686;5687;5688;5689;5690	5682			0.0180554	12	18994000	16861000	23747000	16505000
TAPPYGQPQPGFGY	14	2	1478.68	Q00610	Q00610	1660	1673	CLTC	Clathrin heavy chain 1	yes	yes	2	0.003581	74.941	By MS/MS	By MS/MS	By MS/MS	By MS/MS	By MS/MS	By MS/MS	1	1	1	1	1	1	33638000	6942500	6136000	5155900	4408800	5419300	5575000			1858	188	1910	11681;11682;11683;11684;11685;11686	7218;7219;7220	7218			-0.0371647	3	6942500	4931700	9305900	4221800
QLQNLGINPANIGF	14	2	1497.79	Q00610;P53675	Q00610	14	27	CLTC;CLTCL1	Clathrin heavy chain 1;Clathrin heavy chain 2	yes	no	2	0.0025465	88.177	By MS/MS		By MS/MS		By MS/MS	By MS/MS	1		1		1	1	6449000	1838100	0	661470	0	1421900	2527600			1359	188	1394	8682;8683;8684;8685	5299;5300	5300			0.0649917	2	1838100	0	1193900	0
GINPANIGF	9	0	901.466	Q00610;P53675	Q00610	19	27	CLTC;CLTCL1	Clathrin heavy chain 1;Clathrin heavy chain 2	yes	no	1;2	0.0084523	97.602	By MS/MS	By MS/MS	By MS/MS	By MS/MS	By MS/MS	By MS/MS	2	2	2	1	2	2	70180000	14567000	14759000	6887100	9150500	10628000	14188000			606	188	617	3595;3596;3597;3598;3599;3600;3601;3602;3603;3604;3605	2062;2063;2064	2064			0.0110923	3	14567000	11863000	12431000	8762400
NIEMKSKM	8	1	979.483	Q00610;P53675	Q00610	92	99	CLTC;CLTCL1	Clathrin heavy chain 1;Clathrin heavy chain 2	yes	no	2	0.031643	89.752	By MS/MS	By MS/MS	By MS/MS	By MS/MS	By MS/MS	By MS/MS	1	1	1	1	1	1	20177000	3398500	2369300	1911900	3850400	3108100	5539100			1243	188	1275	8056;8057;8058;8059;8060;8061	4955;4956	4955			-0.00748935	2	3398500	1904300	3450900	3687100
DRAHIAQL	8	0	922.498	Q00610;P53675	Q00610	609	616	CLTC;CLTCL1	Clathrin heavy chain 1;Clathrin heavy chain 2	yes	no	2	0.028984	101.33	By MS/MS	By matching	By MS/MS	By MS/MS	By MS/MS	By MS/MS	1	1	1	1	1	1	99447000	14751000	18389000	10676000	16402000	14215000	25014000			288	188	295	1790;1791;1792;1793;1794;1795	1024	1024			0.0341144	1	14751000	14780000	19270000	15706000
SANIRQNL	8	0	914.493	Q00610;P53675	Q00610	672	679	CLTC;CLTCL1	Clathrin heavy chain 1;Clathrin heavy chain 2	yes	no	2	0.012453	113.91	By matching	By MS/MS	By matching		By matching	By MS/MS	1	1	1		1	1	74976000	20780000	15568000	9267400	0	13524000	15837000			1578	188	1619	9989;9990;9991;9992;9993	6175;6176	6175			0.0327113	2	20780000	12513000	16727000	0
LKEAKLTDQLPL	12	3	1367.8	Q00610;P53675	Q00610	763	774	CLTC;CLTCL1	Clathrin heavy chain 1;Clathrin heavy chain 2	yes	no	2;3	0.0077885	90.15	By MS/MS	By MS/MS	By MS/MS	By MS/MS	By MS/MS	By MS/MS	2	2	2	2	2	1	126460000	31309000	22478000	4105700	27824000	22585000	18157000			1098	188	1124	7092;7093;7094;7095;7096;7097;7098;7099;7100;7101;7102	4358;4359;4360	4358			0.133227	3	31309000	18067000	7410400	26643000
IIVCDRF	7	0	921.474	Q00610;P53675	Q00610	775	781	CLTC;CLTCL1	Clathrin heavy chain 1;Clathrin heavy chain 2	yes	no	2	0.015598	86.086	By MS/MS						1						0	0	0	0	0	0	0			797	188	815	4949	2939	2939			0.0103446	1	0	0	0	0
VAEVEKRNRL	10	0	1212.69	Q00610;P53675	Q00610	846	855	CLTC;CLTCL1	Clathrin heavy chain 1;Clathrin heavy chain 2	yes	no	3	0.01238	52.579	By MS/MS	By matching	By matching	By matching	By matching	By matching	1	1	1	1	1	1	18629000	2580300	2627200	1813900	3607500	3157100	4842700			2019	188	2079	12958;12959;12960;12961;12962;12963	8141	8141			0.0960298	1	2580300	2111600	3274000	3454500
IDQVVQTAL	9	0	985.544	Q00610;P53675	Q00610	971	979	CLTC;CLTCL1	Clathrin heavy chain 1;Clathrin heavy chain 2	yes	no	2	0.019101	89.752		By MS/MS	By MS/MS	By MS/MS	By MS/MS			1	1	1	1		20686000	0	8512000	4203800	3540000	4430300	0			762	188	776	4634;4635;4636;4637	2714	2714			0.0510604	1	0	6841400	7587500	3389900
EKIVLDNSVF	10	1	1162.62	Q00610;P53675	Q00610	1009	1018	CLTC;CLTCL1	Clathrin heavy chain 1;Clathrin heavy chain 2	yes	no	2	0.0057047	95.531	By MS/MS	By MS/MS	By MS/MS	By MS/MS	By MS/MS	By MS/MS	1	1	1	1	1	1	18983000	3427900	5055200	1569500	1781100	2694500	4454400			380	188	389	2310;2311;2312;2313;2314;2315	1326;1327	1326			0.0485826	2	3427900	4063100	2832900	1705600
TAIKADRTRVM	11	0	1260.7	Q00610;P53675	Q00610	1031	1041	CLTC;CLTCL1	Clathrin heavy chain 1;Clathrin heavy chain 2	yes	no	3	0.0061825	53.211	By MS/MS	By MS/MS	By MS/MS	By MS/MS	By MS/MS	By MS/MS	2	1	2	2	2	2	40039000	5951700	6427100	3280000	6844300	6008600	11527000			1851	188	1901;1902	11630;11631;11632;11633;11634;11635;11636;11637;11638;11639;11640	7184;7185;7186;7187;7188;7189;7190	7190	69		0.0773191	7	5951700	5165700	5920100	6554000
IEHIGNLDRAY	11	1	1299.66	Q00610;P53675	Q00610	1086	1096	CLTC;CLTCL1	Clathrin heavy chain 1;Clathrin heavy chain 2	yes	no	3	6.9307e-05	110.84	By MS/MS	By MS/MS	By MS/MS	By MS/MS	By MS/MS	By MS/MS	1	1	1	1	1	1	122880000	14406000	22795000	8714100	22647000	16860000	37454000			770	188	787	4772;4773;4774;4775;4776;4777	2838;2839;2840;2841;2842;2843	2841			0.0193069	6	14406000	18322000	15728000	21686000
EFAERCNEPAVW	12	1	1506.66	Q00610;P53675	Q00610	1097	1108	CLTC;CLTCL1	Clathrin heavy chain 1;Clathrin heavy chain 2	yes	no	2	0.0010061	109.29	By MS/MS	By MS/MS	By MS/MS	By MS/MS	By MS/MS	By MS/MS	1	1	1	1	1	1	117070000	18825000	20069000	13107000	21966000	16109000	26999000			360	188	369	2207;2208;2209;2210;2211;2212	1268;1269;1270;1271;1272;1273	1268			-0.076899	6	18825000	16130000	23657000	21035000
AERCNEPAVW	10	0	1230.55	Q00610;P53675	Q00610	1099	1108	CLTC;CLTCL1	Clathrin heavy chain 1;Clathrin heavy chain 2	yes	no	2	0.0069112	97.635	By MS/MS	By matching	By MS/MS	By MS/MS	By MS/MS	By MS/MS	1	1	1	1	1	1	36220000	6256000	5437600	5048800	6071700	5370100	8035400			49	188	51	304;305;306;307;308;309	163;164	163			-0.0608949	2	6256000	4370400	9112800	5814200
INGPNNAHIQQVGDRCY	17	0	1954.91	Q00610;P53675	Q00610	1190	1206	CLTC;CLTCL1	Clathrin heavy chain 1;Clathrin heavy chain 2	yes	no	3	8.1164e-12	134.85	By MS/MS	By MS/MS	By MS/MS	By MS/MS	By MS/MS	By MS/MS	1	1	1	1	1	1	58993000	12896000	14997000	6176100	6548000	6853800	11522000			828	188	847	5134;5135;5136;5137;5138;5139	3043;3044;3045;3046;3047;3048;3049	3045			-0.0324654	7	12896000	12054000	11147000	6270300
ILSASDDQTIRVW	13	1	1502.77	P53621	P53621	108	120	COPA	Coatomer subunit alpha;Xenin;Proxenin	yes	yes	2	1.5268e-06	136.63	By MS/MS	By MS/MS	By MS/MS	By MS/MS		By MS/MS	1	1	1	1		1	6194200	1579400	2081300	350830	1141700	0	1041000			820	144	838	5070;5071;5072;5073;5074	3002;3003;3004;3005	3003			0.0416316	4	1579400	1672800	633220	1093300
SASDDQTIRVW	11	0	1276.6	P53621	P53621	110	120	COPA	Coatomer subunit alpha;Xenin;Proxenin	yes	yes	2	0.0030488	107.15			By matching	By MS/MS	By MS/MS				1	1	1		13058000	0	0	3573100	6045500	3439500	0			1581	144	1622	10007;10008;10009	6189;6190	6189			-0.022459	1	0	0	6449100	5789000
IVSGADDRQVKIW	13	0	1485.79	P53621	P53621	220	232	COPA	Coatomer subunit alpha;Xenin;Proxenin	yes	yes	3	0.023851	45.257	By MS/MS	By MS/MS	By MS/MS	By MS/MS	By MS/MS	By MS/MS	1	1	1	1	1	1	55062000	9936300	11692000	3294300	12988000	6345300	10806000			867	144	887	5549;5550;5551;5552;5553;5554	3317;3318;3319	3319			0.0705117	3	9936300	9397100	5946100	12437000
ILSNSEDKSIRVW	13	1	1545.82	P53621	P53621	264	276	COPA	Coatomer subunit alpha;Xenin;Proxenin	yes	yes	2;3	0.00030889	101.39	By MS/MS			By MS/MS	By MS/MS	By MS/MS	1			2	2	2	45054000	6976300	0	0	16661000	8958200	12458000			823	144	841	5094;5095;5096;5097;5098;5099;5100	3016;3017;3018;3019;3020	3020			0.0640314	5	6976300	0	0	15955000
DMSKRTGVQTF	11	1	1268.62	P53621	P53621	277	287	COPA	Coatomer subunit alpha;Xenin;Proxenin	yes	yes	2	0.013738	78.556	By matching	By MS/MS	By matching	By matching	By matching	By matching	1	1	1	1	1	1	26541000	5285800	6171900	1849400	5058900	3815100	4359400			277	144	284	1698;1699;1700;1701;1702;1703	957	957			-0.00524363	1	5285800	4960600	3338100	4844400
VLAAHPNLNLF	11	3	1207.67	P53621	P53621	296	306	COPA	Coatomer subunit alpha;Xenin;Proxenin	yes	yes	2	0.0059398	104.21	By MS/MS	By MS/MS	By matching	By MS/MS	By MS/MS	By MS/MS	1	1	1	1	1	1	23680000	4257100	5562900	775180	5007500	3384700	4692800			2104	144	2168	13478;13479;13480;13481;13482;13483	8447;8448	8447			0.0758138	2	4257100	4471100	1399200	4795100
AAGHDGGMIVF	11	1	1073.5	P53621	P53621	307	317	COPA	Coatomer subunit alpha;Xenin;Proxenin	yes	yes	2	0.0016726	117.16	By MS/MS	By MS/MS		By MS/MS	By matching	By MS/MS	1	1		1	1	1	45378000	10285000	9607800	0	10114000	7092800	8278700			11	144	11	70;71;72;73;74	41;42;43;44	43			-0.0373936	4	10285000	7722100	0	9684800
DFNSSKDVAVM	11	1	1211.55	P53621	P53621	345	355	COPA	Coatomer subunit alpha;Xenin;Proxenin	yes	yes	2	0.008524	83.998	By MS/MS	By MS/MS	By MS/MS	By MS/MS	By MS/MS	By MS/MS	1	1	1	1	1	1	49302000	12035000	9793000	5856500	7732500	7004900	6880400			227	144	233	1416;1417;1418;1419;1420;1421	780;781;782;783	782			-0.0480745	4	12035000	7871000	10571000	7404500
CTRASNLENSTY	12	1	1414.61	P53621	P53621	380	391	COPA	Coatomer subunit alpha;Xenin;Proxenin	yes	yes	2	0.0014869	98.048	By MS/MS	By MS/MS	By MS/MS	By MS/MS	By MS/MS	By MS/MS	1	1	1	1	1	1	24225000	4603800	4713000	2452800	4995200	3400100	4060000			204	144	209	1276;1277;1278;1279;1280;1281	706;707;708;709;710;711	706			-0.0760308	6	4603800	3788100	4427100	4783300
TIPKDADSQNPDAPEGKRSSGL	22	0	2282.11	P53621	P53621	395	416	COPA	Coatomer subunit alpha;Xenin;Proxenin	yes	yes	3;4	0.0016139	63.184	By MS/MS	By MS/MS	By MS/MS	By matching	By MS/MS	By matching	2	2	2	2	2	2	52632000	11119000	11873000	5143200	7692800	8182600	8621600			1914	144	1968	12293;12294;12295;12296;12297;12298;12299;12300;12301;12302;12303;12304	7727;7728;7729;7730;7731	7730			0.0240948	5	11119000	9543000	9283200	7366500
ASVKISKVKY	10	0	1121.68	P53621	P53621	484	493	COPA	Coatomer subunit alpha;Xenin;Proxenin	yes	yes	3	0.0089848	70.389	By MS/MS	By MS/MS	By MS/MS	By MS/MS	By MS/MS	By MS/MS	1	1	1	1	1	1	54134000	8917800	10937000	5192000	10781000	6527700	11779000			163	144	168	1010;1011;1012;1013;1014;1015	562;563	563			0.124872	2	8917800	8790200	9371100	10324000
AVTTGDHGIIRTL	13	0	1352.74	P53621	P53621	552	564	COPA	Coatomer subunit alpha;Xenin;Proxenin	yes	yes	2;3	5.6101e-10	178.67	By MS/MS	By MS/MS	By MS/MS	By MS/MS	By MS/MS	By MS/MS	2	2	2	2	2	2	116440000	21656000	21810000	5888300	27772000	15839000	23478000			182	144	187	1135;1136;1137;1138;1139;1140;1141;1142;1143;1144;1145;1146	626;627;628;629;630;631;632;633;634;635;636;637	633			0.0789522	12	21656000	17529000	10628000	26594000
HFVKDEKTRF	10	1	1305.68	P53621	P53621	640	649	COPA	Coatomer subunit alpha;Xenin;Proxenin	yes	yes	3	0.030641	47.894				By matching		By MS/MS				1		1	1983500	0	0	0	1047200	0	936340			714	144	727	4295;4296	2458	2458			0.0423558	1	0	0	0	1002800
EKLGEVALL	9	2	970.57	P53621	P53621	675	683	COPA	Coatomer subunit alpha;Xenin;Proxenin	yes	yes	2	0.0093456	107.29	By matching	By MS/MS		By MS/MS		By MS/MS	1	1		1		1	18772000	6546700	5485400	0	2801400	0	3938400			381	144	390	2316;2317;2318;2319	1328	1328			0.0834351	1	6546700	4408900	0	2682500
LITGNLEKL	9	2	999.596	P53621	P53621	708	716	COPA	Coatomer subunit alpha;Xenin;Proxenin	yes	yes	2	0.025874	87.181	By matching	By MS/MS	By matching	By MS/MS	By matching	By MS/MS	1	1	1	1	1	1	82599000	24490000	21812000	5103900	10964000	8839300	11389000			1093	144	1119	7066;7067;7068;7069;7070;7071	4349	4349			0.096632	1	24490000	17531000	9212200	10499000
KDAGLKNGVPAVGL	14	1	1337.77	P53621	P53621	988	1001	COPA	Coatomer subunit alpha;Xenin;Proxenin	yes	yes	2	0.0029227	72.2	By MS/MS						1						4819000	4819000	0	0	0	0	0			893	144	913	5723	3441	3441			0.111327	1	4819000	0	0	0
LVVDNKQEIAEAQQL	15	1	1696.9	P53621	P53621	1039	1053	COPA	Coatomer subunit alpha;Xenin;Proxenin	yes	yes	2	1.5254e-05	115.91	By MS/MS	By MS/MS	By MS/MS	By matching	By MS/MS	By matching	1	1	1	1	1	1	52060000	16525000	13764000	3968500	6575000	5525400	5701600			1186	144	1215	7747;7748;7749;7750;7751;7752	4780;4781	4780			0.0789905	2	16525000	11063000	7162900	6296100
RGKPVEKCPL	10	0	1182.65	P53621	P53621	1178	1187	COPA	Coatomer subunit alpha;Xenin;Proxenin	yes	yes	3	0.015381	58.699	By MS/MS	By MS/MS	By MS/MS	By MS/MS	By MS/MS	By MS/MS	1	1	1	1	1	1	19748000	4601300	5011700	1281500	3903200	2291400	2658900			1443	144	1481	9149;9150;9151;9152;9153;9154	5599;5600	5600			0.0702914	2	4601300	4028100	2313000	3737700
VNEKDASCKRNAF	13	0	1537.73	P53618	P53618	182	194	COPB1	Coatomer subunit beta	yes	yes	2;3	5.0365e-08	99.531	By MS/MS	By MS/MS	By matching	By MS/MS	By MS/MS	By MS/MS	2	1	1	2	2	2	14682000	2947800	0	351610	1229900	3920900	6231500			2116	143	2180	13555;13556;13557;13558;13559;13560;13561;13562;13563;13564	8489;8490;8491;8492;8493;8494	8492			-0.0166313	6	2947800	0	634630	1177700
NLLQSSSPAVKY	12	2	1305.69	P53618	P53618	251	262	COPB1	Coatomer subunit beta	yes	yes	2	0.0014883	127.3	By MS/MS	By MS/MS	By MS/MS	By MS/MS	By MS/MS	By MS/MS	1	1	1	1	1	1	43562000	7961000	6241500	4441100	7295600	7390500	10233000			1263	143	1296	8160;8161;8162;8163;8164;8165	5016;5017;5018;5019;5020;5021	5018			0.0522472	6	7961000	5016600	8015900	6986100
KCLTPEKAL	9	1	1058.58	P53618	P53618	876	884	COPB1	Coatomer subunit beta	yes	yes	2	0.013803	91.069	By MS/MS	By MS/MS	By MS/MS	By MS/MS	By MS/MS	By MS/MS	1	1	1	1	1	1	20818000	4334200	3014000	2922900	3489800	3778400	3278800			891	143	911	5714;5715;5716;5717;5718;5719	3438	3438			0.0524696	1	4334200	2422500	5275700	3341800
VMQIVINPKDNNQF	14	1	1658.85	P35606	P35606	145	158	COPB2	Coatomer subunit beta	yes	yes	2	0.00083374	84.17				By MS/MS		By MS/MS				1		1	0	0	0	0	0	0	0			2114	113	2178	13547;13548	8485;8486	8486			0.0419576	2	0	0	0	0
AKHSEVQQANL	11	0	1223.63	P35606	P35606	317	327	COPB2	Coatomer subunit beta	yes	yes	2	0.021268	76.064	By MS/MS	By MS/MS	By MS/MS	By MS/MS	By MS/MS	By MS/MS	1	1	1	1	1	1	17401000	2875800	2173300	2033800	3664300	3041600	3612300			91	113	96	591;592;593;594;595;596	338;339	339			0.0229811	2	2875800	1746700	3670900	3508900
LGDKELNIISY	11	2	1263.67	P35606	P35606	575	585	COPB2	Coatomer subunit beta	yes	yes	2	0.015055	92.062	By MS/MS	By MS/MS	By MS/MS	By MS/MS	By MS/MS	By MS/MS	1	1	1	1	1	1	13467000	2223900	2382000	1166000	3317700	0	4377500			1076	113	1102	6963;6964;6965;6966;6967;6968	4291;4292;4293;4294	4293			0.0497792	4	2223900	1914500	2104600	3176900
TLEPSEKPF	9	1	1046.53	Q9Y678	Q9Y678	566	574	COPG1	Coatomer subunit gamma-1	no	no	2	0.033443	81.191	By MS/MS		By MS/MS	By MS/MS	By matching	By MS/MS	1		1	1	1	1	43325000	7577900	0	6010200	9517800	10179000	10040000			1935	258	1992	12433;12434;12435;12436;12437	7807	7807			0.0070233	0	7577900	0	10848000	9114100
KSSPEPVALTESETEY	16	1	1765.83	Q9Y678	Q9Y678	631	646	COPG1	Coatomer subunit gamma-1	yes	yes	2	0.00017099	78.692	By MS/MS	By matching		By MS/MS	By MS/MS	By MS/MS	1	1		1	1	1	14558000	2885700	2079500	0	3586300	2467000	3539000			1001	258	1027	6539;6540;6541;6542;6543	4054	4054			-0.0264897	1	2885700	1671400	0	3434200
TLVALPKEDPTAVACTF	17	2	1831.94	Q9Y678	Q9Y678	708	724	COPG1	Coatomer subunit gamma-1	yes	yes	2	0.00098152	62.466						By MS/MS						1	0	0	0	0	0	0	0			1946	258	2003	12502	7855	7855			0.0562943	1	0	0	0	0
VYETSVLDPDEGIRF	15	2	1738.84	O75390	O75390	79	93	CS	Citrate synthase, mitochondrial	yes	yes	2	0.0012917	107.18	By MS/MS	By MS/MS	By MS/MS	By MS/MS	By MS/MS	By MS/MS	1	1	1	1	1	1	20772000	3443000	3604700	1238100	3921400	3922600	4642600			2181	31	2248	13932;13933;13934;13935;13936;13937	8713;8714;8715;8716;8717	8713			0.00151364	5	3443000	2897200	2234700	3755100
ETSVLDPDEGIRF	13	1	1476.71	O75390	O75390	81	93	CS	Citrate synthase, mitochondrial	yes	yes	2	0.00025432	120.09	By MS/MS	By MS/MS	By MS/MS	By MS/MS	By MS/MS	By MS/MS	1	1	1	1	1	1	93322000	16738000	16634000	7609300	16167000	14999000	21175000			441	31	451	2674;2675;2676;2677;2678;2679	1543;1544;1545;1546;1547;1548	1546			-0.00964821	6	16738000	13369000	13734000	15481000
LLVTGHIPTEEQVSW	15	2	1707.88	O75390	O75390	122	136	CS	Citrate synthase, mitochondrial	yes	yes	2	0.001456	76.465	By MS/MS	By MS/MS	By matching	By MS/MS	By MS/MS	By MS/MS	1	1	1	1	1	1	25942000	4727200	5918500	611670	5127400	3017500	6540200			1119	31	1146	7330;7331;7332;7333;7334;7335	4535;4536;4537;4538	4535			0.0575596	4	4727200	4756900	1104000	4909900
REGSGIGAIDSNLDW	15	1	1588.75	O75390	O75390	222	236	CS	Citrate synthase, mitochondrial	yes	yes	2	0.00025364	96.64	By MS/MS	By MS/MS	By MS/MS	By MS/MS	By matching	By MS/MS	1	1	1	1	1	1	32736000	6560200	6828400	1638200	5247900	5001300	7460100			1429	31	1466	9057;9058;9059;9060;9061;9062	5553;5554;5555	5554			-0.0226752	3	6560200	5488300	2956800	5025300
TDHQFTEL	8	1	989.445	O75390	O75390	247	254	CS	Citrate synthase, mitochondrial	yes	yes	2	0.027935	94.262	By MS/MS	By MS/MS	By MS/MS	By MS/MS	By MS/MS	By MS/MS	1	1	1	1	1	1	84049000	13026000	16043000	11260000	11847000	12824000	19048000			1870	31	1922	11749;11750;11751;11752;11753;11754	7261;7262	7261			-0.0497199	2	13026000	12895000	20324000	11344000
NSGRVVPGY	9	0	947.482	O75390	O75390	337	345	CS	Citrate synthase, mitochondrial	yes	yes	2	0.016728	94.302	By MS/MS	By MS/MS	By MS/MS	By matching	By matching	By MS/MS	1	1	1	1	1	1	55060000	9897000	10217000	7612700	7259600	10116000	9957200			1292	31	1325	8328;8329;8330;8331;8332;8333	5108	5108			0.0066373	1	9897000	8211600	13740000	6951700
NSGRVVPGYGHAVL	14	1	1424.75	O75390	O75390	337	350	CS	Citrate synthase, mitochondrial	yes	yes	2	0.0017108	78.653	By MS/MS	By matching	By MS/MS	By MS/MS	By MS/MS	By MS/MS	1	1	1	1	1	1	26596000	3650800	2970200	1415400	6627200	4065000	7867800			1293	31	1326	8334;8335;8336;8337;8338;8339	5109;5110;5111	5111			0.0570604	3	3650800	2387300	2554700	6346100
KSQICDNAALY	11	1	1281.6	P55060	P55060	268	278	CSE1L	Exportin-2	yes	yes	2	0.018116	109.29	By MS/MS	By MS/MS	By MS/MS	By MS/MS	By MS/MS	By MS/MS	1	1	1	1	1	1	33391000	6968300	7232500	3192200	4767000	4907000	6323600			998	148	1024	6521;6522;6523;6524;6525;6526	4049	4049			-0.0272007	1	6968300	5813000	5761600	4564800
AQKYDEEFQRY	11	2	1475.67	P55060	P55060	279	289	CSE1L	Exportin-2	yes	yes	3	0.00038489	126.19	By matching	By MS/MS	By MS/MS	By MS/MS	By MS/MS	By MS/MS	1	1	1	1	1	1	22556000	1934200	4868700	3008500	4243500	4247000	4254100			134	148	139	838;839;840;841;842;843	468;469;470	468			-0.0506996	3	1934200	3913200	5430100	4063500
NLLVTTGQEVKY	12	2	1363.73	P55060	P55060	299	310	CSE1L	Exportin-2	yes	yes	2	0.0070428	86.898	By MS/MS	By MS/MS	By MS/MS	By MS/MS	By MS/MS	By MS/MS	1	1	1	1	1	1	30560000	6559200	5788000	1713200	5579100	5444200	5476100			1265	148	1298	8172;8173;8174;8175;8176;8177	5024;5025;5026;5027;5028;5029	5028			0.0674128	6	6559200	4652000	3092300	5342500
RAADEEAFEDNSEEY	15	1	1773.7	P55060	P55060	355	369	CSE1L	Exportin-2	yes	yes	2	1.7847e-08	131.37	By MS/MS	By MS/MS	By MS/MS	By MS/MS	By MS/MS	By MS/MS	1	1	1	1	1	1	49820000	9861900	8173900	5416600	8706700	8670400	8990800			1399	148	1434	8903;8904;8905;8906;8907;8908	5454;5455;5456;5457;5458;5459	5454			-0.159333	6	9861900	6569700	9776600	8337400
RNQVPKEHLL	10	1	1232.7	P55060	P55060	492	501	CSE1L	Exportin-2	yes	yes	3	0.029205	33.088	By matching	By matching	By matching	By MS/MS	By matching	By MS/MS	1	1	1	1	1	1	18814000	2052000	2531200	533950	6007100	2704600	4985300			1500	148	1539	9466;9467;9468;9469;9470;9471	5814	5814			0.0919129	0	2052000	2034500	963740	5752400
AVSKNPSKPHFNHY	14	1	1624.81	P55060	P55060	604	617	CSE1L	Exportin-2	yes	yes	3	0.0016518	69.864		By matching		By MS/MS	By MS/MS	By MS/MS		1		1	1	1	5741100	0	353250	0	2000800	991440	2395600			180	148	185	1125;1126;1127;1128	622;623	623			0.023611	2	0	283920	0	1916000
IASKANDHQGF	11	0	1186.57	P55060	P55060	738	748	CSE1L	Exportin-2	yes	yes	2;3	0.032235	50.805	By MS/MS	By MS/MS	By MS/MS	By MS/MS	By MS/MS	By MS/MS	2	2	2	2	2	2	20324000	3778300	3087300	2443700	3261500	3407600	4346100			752	148	766	4569;4570;4571;4572;4573;4574;4575;4576;4577;4578;4579;4580	2689;2690	2689			-0.0127385	1	3778300	2481400	4410700	3123200
LQSLIGLF	8	3	889.527	P55060	P55060	869	876	CSE1L	Exportin-2	yes	yes	1	0.0052601	111.04	By matching	By matching		By MS/MS	By matching	By matching	1	1		1	1	1	7405500	1312100	1318900	0	1669800	1260600	1844100			1150	148	1177	7510;7511;7512;7513;7514	4626	4626			0.0781216	1	1312100	1060100	0	1599000
QVSLQDKTGF	10	1	1121.57	P00766;CON__P00766;Q6GPI1;P17538	P00766	30	39	CTRB2;CTRB1	Chymotrypsinogen B2;Chymotrypsin B2 chain A;Chymotrypsin B2 chain B;Chymotrypsin B2 chain C;Chymotrypsinogen B;Chymotrypsin B chain A;Chymotrypsin B chain B;Chymotrypsin B chain C	yes	no	2	0.00088253	123.98	By MS/MS	By MS/MS	By MS/MS	By MS/MS	By MS/MS	By MS/MS	4	2	3	3	3	3	33858000000	5289500000	5.8592e+09	5656900000	5.8574e+09	5233700000	5.961e+09		+	1396	1	1431	8877;8878;8879;8880;8881;8882;8883;8884;8885;8886;8887;8888;8889;8890;8891;8892;8893;8894	5417;5418;5419;5420;5421;5422;5423;5424;5425;5426;5427;5428;5429;5430;5431;5432;5433;5434;5435;5436;5437;5438;5439;5440;5441;5442;5443;5444;5445;5446;5447;5448;5449;5450;5451	5422			0.0157652	35	5289500000	4709200000	10210000000	5608900000
QRSTPAITL	9	0	985.556	P00387	P00387	28	36	CYB5R3	NADH-cytochrome b5 reductase 3;NADH-cytochrome b5 reductase 3 membrane-bound form;NADH-cytochrome b5 reductase 3 soluble form	yes	yes	2	0.030681	75.213	By MS/MS					By MS/MS	1					1	0	0	0	0	0	0	0			1384	39	1419	8819;8820	5370;5371	5371			0.0622886	2	0	0	0	0
SARIDGNLVVRPY	13	1	1458.79	P00387	P00387	82	94	CYB5R3	NADH-cytochrome b5 reductase 3;NADH-cytochrome b5 reductase 3 membrane-bound form;NADH-cytochrome b5 reductase 3 soluble form	yes	yes	2	0.023874	61.958	By matching	By matching		By MS/MS		By MS/MS	1	1		1		1	9629600	1678500	1858900	0	3596500	0	2495600			1580	39	1621	10003;10004;10005;10006	6188	6188			0.0832659	1	1678500	1494100	0	3444000
TPISSDDDKGFVDL	14	1	1507.7	P00387	P00387	95	108	CYB5R3	NADH-cytochrome b5 reductase 3;NADH-cytochrome b5 reductase 3 membrane-bound form;NADH-cytochrome b5 reductase 3 soluble form	yes	yes	2	0.001701	81.625	By MS/MS	By MS/MS					1	1					43192000	25721000	17471000	0	0	0	0			1960	39	2017	12585;12586	7912	7912			-0.0293254	1	25721000	14042000	0	0
YTLDRAPEAW	10	2	1220.58	P00387	P00387	237	246	CYB5R3	NADH-cytochrome b5 reductase 3;NADH-cytochrome b5 reductase 3 membrane-bound form;NADH-cytochrome b5 reductase 3 soluble form	yes	yes	2	0.0087943	94.692	By MS/MS	By MS/MS	By MS/MS	By MS/MS	By MS/MS	By MS/MS	1	1	1	1	1	1	25397000	5339200	3353400	2183300	5424800	3652100	5444000			2198	39	2265	14049;14050;14051;14052;14053;14054	8773;8774;8775	8775			-0.0188808	3	5339200	2695300	3940700	5194700
DISDLGQHTL	10	1	1097.54	P39656	P39656	163	172	DDOST	Dolichyl-diphosphooligosaccharide--protein glycosyltransferase 48 kDa subunit	yes	yes	2	4.4256e-08	101.54	By MS/MS						1						0	0	0	0	0	0	0			247	121	254	1546	854	854			-0.00956357	1	0	0	0	0
SNGKWVPF	8	1	933.471	P39656	P39656	341	348	DDOST	Dolichyl-diphosphooligosaccharide--protein glycosyltransferase 48 kDa subunit	yes	yes	2	0.027935	94.262	By MS/MS	By MS/MS	By MS/MS	By MS/MS	By MS/MS	By MS/MS	1	1	1	1	1	1	7497000	1517400	1329300	569170	1534800	1209900	1336500			1741	121	1787	10967;10968;10969;10970;10971;10972	6768	6768			0.00145533	1	1517400	1068400	1027300	1469700
SSTQVSVRPL	10	0	1072.59	P39656	P39656	404	413	DDOST	Dolichyl-diphosphooligosaccharide--protein glycosyltransferase 48 kDa subunit	yes	yes	2	0.0012994	104.2	By MS/MS	By MS/MS		By MS/MS	By MS/MS		1	1		1	1		23738000	7747500	7658500	0	8332100	0	0			1806	121	1856	11378;11379;11380;11381	7039;7040	7040			0.0542823	2	7747500	6155500	0	7978700
IVEPSRELAEQTL	13	1	1483.79	Q92499	Q92499	291	303	DDX1	ATP-dependent RNA helicase DDX1	yes	yes	2	0.00052598	104.22		By matching		By MS/MS	By matching	By MS/MS		1		1	1	1	19250000	0	2984000	0	4116300	5401400	6748500			864	231	884	5533;5534;5535;5536	3312;3313	3312			0.0656803	2	0	2398300	0	3941700
VINVTLPDEKQNY	13	1	1531.79	Q92499	Q92499	587	599	DDX1	ATP-dependent RNA helicase DDX1	yes	yes	2	0.0052753	86.624	By MS/MS		By MS/MS	By MS/MS		By matching	1		1	1		1	23036000	8118700	0	3569800	4842600	0	6505400			2089	231	2150	13354;13355;13356;13357	8380;8381	8381			0.0436003	2	8118700	0	6443200	4637200
VATEKEKVW	9	0	1088.59	Q92499	Q92499	619	627	DDX1	ATP-dependent RNA helicase DDX1	yes	yes	2	5.5762e-07	111.74	By MS/MS						1						0	0	0	0	0	0	0			2030	231	2090	13012	8165	8165			0.0458601	1	0	0	0	0
VEHPEVARL	9	0	1048.57	Q92841	Q92841	136	144	DDX17	Probable ATP-dependent RNA helicase DDX17	yes	yes	3	0.032697	41.427	By MS/MS	By MS/MS	By matching	By matching	By MS/MS	By matching	1	1	1	1	1	1	8319100	1540400	2401800	986700	1355300	1027100	1007800			2049	234	2109	13127;13128;13129;13130;13131;13132	8229	8229			0.0442026	1	1540400	1930400	1780900	1297800
SGRDMVGIAQTGSGKTL	17	1	1676.85	Q92841	Q92841	207	223	DDX17	Probable ATP-dependent RNA helicase DDX17	yes	yes	2	8.7061e-23	114.69	By MS/MS	By MS/MS				By MS/MS	1	1				1	7376400	4085500	0	0	0	0	3290800			1666	234	1709	10531;10532;10533	6503;6504;6505	6504			0.0402165	3	4085500	0	0	0
TPGNLKQAREL	11	1	1225.68	Q92841	Q92841	523	533	DDX17	Probable ATP-dependent RNA helicase DDX17	yes	yes	2;3	0.0019524	112.36	By MS/MS	By MS/MS	By MS/MS	By MS/MS	By MS/MS	By MS/MS	2	2	2	2	2	2	35017000	7779500	6755200	3152300	5801400	5356700	6172000			1959	234	2016	12573;12574;12575;12576;12577;12578;12579;12580;12581;12582;12583;12584	7905;7906;7907;7908;7909;7910;7911	7909			0.0740728	7	7779500	5429500	5689700	5555300
GASSTTSTGRSSQSSSQQF	19	0	1889.84	Q92841	Q92841	661	679	DDX17	Probable ATP-dependent RNA helicase DDX17	yes	yes	2	0.00092849	66.498	By MS/MS		By MS/MS	By MS/MS	By MS/MS	By MS/MS	1		1	1	1	1	4384900	933260	0	553980	1107500	906690	883440			496	234	507	2986;2987;2988;2989;2990	1718	1718			-0.0741981	1	933260	0	999890	1060600
VLAPTREL	8	1	897.528	Q92841;Q9NR30;Q9BQ39;P60842;Q14240;P17844;O00571;O15523	Q9NR30	265	272	DDX17;DDX21;DDX50;EIF4A1;EIF4A2;DDX5;DDX3X;DDX3Y	Probable ATP-dependent RNA helicase DDX17;Nucleolar RNA helicase 2;ATP-dependent RNA helicase DDX50;Eukaryotic initiation factor 4A-I;Eukaryotic initiation factor 4A-II;Eukaryotic initiation factor 4A-II, N-terminally processed;Probable ATP-dependent RNA helicase DDX5;ATP-dependent RNA helicase DDX3X;ATP-dependent RNA helicase DDX3Y	no	no	2	0.017834	105.39	By MS/MS	By MS/MS	By MS/MS	By MS/MS	By MS/MS	By MS/MS	1	1	1	1	1	1	520590000	114280000	107560000	62510000	69358000	74013000	92871000			2106	245;234;155;89;24	2170	13490;13491;13492;13493;13494;13495	8451;8452;8453	8452			0.0755038	3	114280000	86447000	112830000	66416000
LVLDEADRML	10	3	1173.61	Q92841;P17844;O00571;O15523;Q9NQI0	Q92841	322	331	DDX17;DDX5;DDX3X;DDX3Y;DDX4	Probable ATP-dependent RNA helicase DDX17;Probable ATP-dependent RNA helicase DDX5;ATP-dependent RNA helicase DDX3X;ATP-dependent RNA helicase DDX3Y;Probable ATP-dependent RNA helicase DDX4	no	no	2	0.020385	90.657	By MS/MS	By MS/MS	By MS/MS	By MS/MS	By MS/MS		1	1	1	1	1		8621800	2365800	3241500	488640	1318900	1207000	0			1182	234;89;24	1211	7724;7725;7726;7727;7728	4770	4770			0.0265002	1	2365800	2605300	881960	1263000
LFPIQAKTF	9	2	1063.61	Q9NR30	Q9NR30	209	217	DDX21	Nucleolar RNA helicase 2	yes	yes	2	0.030135	98.997	By MS/MS	By MS/MS	By MS/MS	By MS/MS	By MS/MS	By MS/MS	1	1	1	1	1	1	53830000	6528700	6891000	3783900	10966000	9991900	15668000			1072	245	1098	6933;6934;6935;6936;6937;6938	4281	4281			0.0773581	1	6528700	5538600	6829700	10501000
SGKDLIAQARTGTGKTF	17	1	1749.94	Q9NR30	Q9NR30	222	238	DDX21	Nucleolar RNA helicase 2	yes	yes	3;4	0.0040894	54.368	By matching			By MS/MS	By MS/MS	By MS/MS	1			2	1	2	39893000	2760100	0	0	14041000	6868100	16224000			1654	245	1695	10447;10448;10449;10450;10451;10452	6445;6446;6447	6447			0.0923756	3	2760100	0	0	13446000
KKDSEDNPQTL	11	0	1273.62	Q9NR30	Q9NR30	362	372	DDX21	Nucleolar RNA helicase 2	yes	yes	2	0.0047665	90.657	By MS/MS	By matching	By MS/MS	By MS/MS	By MS/MS	By MS/MS	1	1	1	1	1	1	8184600	1260300	822590	949490	1700700	1803600	1648000			943	245	966	6139;6140;6141;6142;6143;6144	3811	3811			-0.0108533	1	1260300	661150	1713800	1628500
SATCPHWVF	9	1	1103.49	Q9NR30	Q9NR30	375	383	DDX21	Nucleolar RNA helicase 2	yes	yes	2	0.024612	83.377	By MS/MS	By MS/MS	By MS/MS	By MS/MS			1	1	1	1			9639100	1845200	1836900	1374200	4582800	0	0			1588	245	1629	10049;10050;10051;10052	6222	6222			-0.0617534	1	1845200	1476400	2480400	4388400
SGHQGRTIIF	10	0	1114.59	Q9NR30	Q9NR30	435	444	DDX21	Nucleolar RNA helicase 2	yes	yes	2	0.034769	76.1	By MS/MS			By MS/MS	By MS/MS	By MS/MS	1			1	1	1	21972000	3292500	0	0	6708100	3184200	8787500			1648	245	1689	10422;10423;10424;10425	6430	6430			0.0356307	1	3292500	0	0	6423500
SQNSAIKQDAQSL	13	0	1388.69	Q9NR30	Q9NR30	455	467	DDX21	Nucleolar RNA helicase 2	yes	yes	2	9.2434e-19	168.22	By MS/MS	By MS/MS	By MS/MS	By MS/MS	By MS/MS	By MS/MS	1	1	1	1	1	1	72577000	12239000	10525000	9345200	10536000	12899000	17033000			1761	245	1809	11081;11082;11083;11084;11085;11086	6847;6848;6849;6850;6851;6852	6849			0.0107743	6	12239000	8459300	16867000	10089000
HGDIPQKQREITL	13	0	1533.83	Q9NR30	Q9NR30	468	480	DDX21	Nucleolar RNA helicase 2	yes	yes	3	0.0070276	48.229	By matching	By matching		By matching	By matching	By MS/MS	1	1		1	1	1	12943000	1427600	2077300	0	3590500	1770700	4076800			715	245	728	4297;4298;4299;4300;4301	2459	2459			0.0807796	1	1427600	1669600	0	3438200
AHISGATSVDQRSL	14	0	1440.73	Q9NR30	Q9NR30	616	629	DDX21	Nucleolar RNA helicase 2	yes	yes	2;3	2.508e-12	107.39	By MS/MS	By MS/MS	By MS/MS	By MS/MS	By MS/MS	By MS/MS	2	2	2	2	2	2	76718000	11232000	11376000	8569900	14149000	15291000	16101000			74	245	78	458;459;460;461;462;463;464;465;466;467;468;469	256;257;258;259;260;261;262;263;264;265;266;267	257			0.0293682	12	11232000	9143100	15468000	13549000
DVPTASVTEIQEKW	14	0	1601.79	Q9NR30	Q9NR30	684	697	DDX21	Nucleolar RNA helicase 2	yes	yes	2	1.1427e-05	109.24	By MS/MS	By MS/MS	By MS/MS	By MS/MS	By MS/MS	By MS/MS	1	1	1	1	1	1	27359000	5153400	4375200	2217700	4498200	5254100	5860100			314	245	323	1933;1934;1935;1936;1937;1938	1123;1124;1125;1126	1125			0.0168771	4	5153400	3516500	4002800	4307400
QLSVATEQPELEGPREGY	18	2	2001.96	Q9NR30	Q9NR30	704	721	DDX21	Nucleolar RNA helicase 2	yes	yes	2	3.933e-20	169.62	By MS/MS	By MS/MS	By MS/MS	By MS/MS	By MS/MS	By MS/MS	2	1	1	2	2	2	20632000	5555200	731030	490120	3548000	4041600	6265800			1361	245	1396	8692;8693;8694;8695;8696;8697;8698;8699;8700;8701	5305;5306;5307;5308;5309;5310	5310			0.00344576	6	5555200	587550	884640	3397500
IAQARTGTGKTF	12	0	1249.68	Q9NR30;Q9BQ39	Q9NR30	227	238	DDX21;DDX50	Nucleolar RNA helicase 2;ATP-dependent RNA helicase DDX50	yes	no	2	0.012076	70.028	By matching	By MS/MS	By MS/MS	By MS/MS	By MS/MS	By MS/MS	1	1	1	1	1	1	9886400	1433800	1619400	1356600	1432900	1804700	2239000			749	245	763	4552;4553;4554;4555;4556;4557	2681;2682	2682			0.0630328	2	1433800	1301600	2448600	1372100
SKEIRPVCRKF	11	0	1418.78	Q13838	Q13838	232	242	DDX39B	Spliceosome RNA helicase DDX39B	yes	yes	3	0.010899	58.676				By MS/MS		By MS/MS				1		1	5707100	0	0	0	2937200	0	2769900			1696	209	1739	10705;10706	6598	6598			0.0889986	1	0	0	0	2812600
VSIHSSGF	8	0	832.408	Q13838;O00148	Q13838	40	47	DDX39B;DDX39A	Spliceosome RNA helicase DDX39B;ATP-dependent RNA helicase DDX39A	yes	no	2	0.02848	101.72	By matching	By MS/MS	By matching	By MS/MS	By MS/MS	By MS/MS	1	1	1	1	1	1	38027000	5300100	4960000	3957300	7914400	7059500	8835800			2154	209	2219	13783;13784;13785;13786;13787;13788	8630	8630			-0.0149903	1	5300100	3986500	7142600	7578700
SIKKDEEVL	9	0	1059.58	Q13838;O00148	Q13838	153	161	DDX39B;DDX39A	Spliceosome RNA helicase DDX39B;ATP-dependent RNA helicase DDX39A	yes	no	2	0.0046422	127.02	By MS/MS	By MS/MS	By MS/MS	By MS/MS	By MS/MS	By MS/MS	1	1	1	1	1	1	74276000	12713000	8978900	7817200	14938000	13657000	16172000			1688	209	1731	10656;10657;10658;10659;10660;10661	6574;6575;6576;6577	6577			0.0537829	4	12713000	7216700	14110000	14304000
TLHGLQQYY	9	3	1121.55	Q13838;O00148	Q13838	258	266	DDX39B;DDX39A	Spliceosome RNA helicase DDX39B;ATP-dependent RNA helicase DDX39A	yes	no	2	0.00017424	97.033					By MS/MS						1		0	0	0	0	0	0	0			1937	209	1994	12444	7809	7809			-0.00535445	1	0	0	0	0
NYDMPEDSDTY	11	2	1348.48	Q13838;O00148	Q13838	361	371	DDX39B;DDX39A	Spliceosome RNA helicase DDX39B;ATP-dependent RNA helicase DDX39A	yes	no	2	0.010943	85.212	By MS/MS	By MS/MS	By MS/MS	By MS/MS	By MS/MS	By MS/MS	1	1	1	1	1	1	16113000	2247800	2286500	1865800	3121700	3069300	3521600			1315	209	1349	8444;8445;8446;8447;8448;8449	5190;5191;5192;5193	5193			-0.183772	4	2247800	1837700	3367700	2989300
VEESDKRSF	9	0	1095.52	O00571	O00571	422	430	DDX3X	ATP-dependent RNA helicase DDX3X	yes	yes	2	0.0177	92.439	By MS/MS	By MS/MS	By MS/MS	By MS/MS	By MS/MS	By MS/MS	1	1	1	1	1	1	9979000	1238300	1311700	961530	1982600	2199700	2285200			2047	24	2107	13109;13110;13111;13112;13113;13114	8213;8214;8215;8216	8213			-0.0242864	3	1238300	1054200	1735500	1898600
ACAQTGSGKTAAF	13	0	1268.58	O00571;O15523;Q9NQI0	O00571	222	234	DDX3X;DDX3Y;DDX4	ATP-dependent RNA helicase DDX3X;ATP-dependent RNA helicase DDX3Y;Probable ATP-dependent RNA helicase DDX4	yes	no	2	0.0074485	70.399	By matching	By MS/MS	By MS/MS	By MS/MS	By MS/MS	By MS/MS	1	1	1	1	1	1	35155000	5682000	4782400	4324900	7166100	5184900	8014500			23	24	24	142;143;144;145;146;147	88;89	89			-0.0416124	1	5682000	3843800	7806100	6862200
SGLDMVGVAQTGSGKTL	17	2	1619.82	P17844	P17844	130	146	DDX5	Probable ATP-dependent RNA helicase DDX5	yes	yes	2	5.4008e-11	129.76	By MS/MS	By MS/MS	By MS/MS	By MS/MS	By MS/MS		1	1	1	1	1		40704000	9618900	9150500	2912100	10538000	8484300	0			1658	89	1699	10470;10471;10472;10473;10474	6459;6460;6461;6462;6463	6459			0.0337544	5	9618900	7354600	5256100	10091000
AQQVQQVAAEY	11	0	1233.6	P17844	P17844	180	190	DDX5	Probable ATP-dependent RNA helicase DDX5	yes	yes	2	0.0030182	110.81	By MS/MS	By MS/MS	By MS/MS	By MS/MS	By MS/MS	By matching	1	1	1	1	1	1	72499000	16753000	15006000	9387400	9247200	9758100	12347000			136	89	141	845;846;847;848;849;850	472;473;474;475	473			-0.00848996	4	16753000	12061000	16944000	8855000
REANQAINPKLL	12	1	1365.77	P17844	P17844	461	472	DDX5	Probable ATP-dependent RNA helicase DDX5	yes	yes	3	0.023335	52.576	By MS/MS	By MS/MS	By MS/MS	By MS/MS	By MS/MS	By MS/MS	1	1	1	1	1	1	76829000	13113000	15021000	5641300	12225000	12231000	18599000			1426	89	1463	9041;9042;9043;9044;9045;9046	5541;5542;5543	5541			0.104592	3	13113000	12073000	10182000	11706000
DGVTNDRTASQGQW	14	0	1533.68	Q9UBM7	Q9UBM7	16	29	DHCR7	7-dehydrocholesterol reductase	yes	yes	2	0.0034605	73.951	By MS/MS	By MS/MS	By MS/MS	By matching	By matching	By matching	1	1	1	1	1	1	14371000	2885900	3284200	1753500	1981000	2040400	2426100			237	252	243	1473;1474;1475;1476;1477;1478	809	809			-0.0646955	1	2885900	2639600	3164900	1897000
LVYHPVQL	8	2	967.549	Q9UBM7	Q9UBM7	325	332	DHCR7	7-dehydrocholesterol reductase	yes	yes	2	0.0043218	137.5	By MS/MS	By MS/MS	By MS/MS	By MS/MS	By MS/MS	By MS/MS	1	1	1	1	1	1	23160000	4384200	3441900	2141300	5140400	3838200	4213800			1187	252	1216	7753;7754;7755;7756;7757;7758	4782;4783;4784;4785;4786;4787	4785			0.0640297	6	4384200	2766400	3864800	4922300
GRKPKVIECSY	11	0	1335.7	Q9UBM7	Q9UBM7	372	382	DHCR7	7-dehydrocholesterol reductase	yes	yes	2;3	0.0063534	75.378	By MS/MS	By MS/MS	By matching	By MS/MS	By MS/MS	By MS/MS	2	2	2	2	2	2	32287000	3187800	4120100	1810700	10107000	4703600	8357200			664	252	676	3943;3944;3945;3946;3947;3948;3949;3950;3951;3952;3953;3954	2253;2254;2255;2256	2256			0.0424849	4	3187800	3311400	3268100	9678800
VPLLEAEEVRL	11	2	1266.72	Q7L2E3	Q7L2E3	403	413	DHX30	Putative ATP-dependent RNA helicase DHX30	yes	yes	2	0.028205	72.643	By matching	By matching		By MS/MS	By MS/MS	By MS/MS	1	1		1	1	1	5207700	871480	1275200	0	757000	748500	1555500			2125	225	2189	13609;13610;13611;13612;13613	8511;8512	8512			0.095662	2	871480	1024900	0	724890
LQEIGVLDQREY	12	2	1461.75	Q7L2E3	Q7L2E3	855	866	DHX30	Putative ATP-dependent RNA helicase DHX30	yes	yes	2	0.0014511	111.06	By matching	By matching	By matching	By MS/MS	By MS/MS	By MS/MS	1	1	1	1	1	1	10799000	1657200	1290600	886220	2455100	2018200	2492100			1138	225	1165	7438;7439;7440;7441;7442;7443	4586;4587;4588	4587			0.0339548	3	1657200	1037300	1599600	2351000
VRDSSQVHPL	10	0	1136.59	Q7L2E3	Q7L2E3	1088	1097	DHX30	Putative ATP-dependent RNA helicase DHX30	yes	yes	3	0.012036	50.034	By matching	By matching	By matching	By matching	By matching	By MS/MS	1	1	1	1	1	1	14564000	2479800	1988500	1702800	2354500	2061000	3977600			2140	225	2204	13697;13698;13699;13700;13701;13702	8576	8576			0.0309874	1	2479800	1598200	3073400	2254700
KAENNSEVGASGY	13	0	1324.59	Q08211	Q08211	120	132	DHX9	ATP-dependent RNA helicase A	yes	yes	2	0.0049973	81.338	By MS/MS	By MS/MS	By MS/MS	By MS/MS	By MS/MS	By MS/MS	1	1	1	1	1	1	51316000	7065200	7905200	6836900	9383500	9147100	10978000			871	199	891	5567;5568;5569;5570;5571;5572	3337;3338;3339;3340	3339			-0.0597881	4	7065200	6353700	12340000	8985500
SRKEEQEVQATL	12	0	1416.72	Q08211	Q08211	150	161	DHX9	ATP-dependent RNA helicase A	yes	yes	2	0.024862	62.303	By MS/MS	By MS/MS	By MS/MS	By MS/MS	By MS/MS	By MS/MS	1	1	1	1	1	1	15814000	3078100	2387700	1693300	2461200	2830400	3363100			1772	199	1822	11157;11158;11159;11160;11161;11162	6912	6912			0.02918	1	3078100	1919100	3056300	2356800
TLENAKARLNQY	12	2	1419.75	Q08211	Q08211	177	188	DHX9	ATP-dependent RNA helicase A	yes	yes	2;3	3.0993e-30	190.02	By MS/MS	By MS/MS		By MS/MS	By MS/MS	By MS/MS	2	1		2	2	2	38401000	4773600	2619000	0	9296000	8995600	12717000			1934	199	1991	12424;12425;12426;12427;12428;12429;12430;12431;12432	7803;7804;7805;7806	7806			0.0539432	4	4773600	2105000	0	8901700
TQVGPDHNRSF	11	0	1256.59	Q08211	Q08211	201	211	DHX9	ATP-dependent RNA helicase A	yes	yes	2;3	0.00010932	140.45	By MS/MS	By MS/MS	By MS/MS	By MS/MS	By MS/MS	By MS/MS	2	2	2	2	2	2	162130000	24650000	22931000	19718000	30269000	27040000	37519000			1972	199	2029	12643;12644;12645;12646;12647;12648;12649;12650;12651;12652;12653;12654	7945;7946;7947;7948;7949;7950;7951;7952;7953;7954;7955	7954			-0.0282334	11	24650000	18431000	35589000	28985000
HLGVVEAY	8	1	886.455	Q08211	Q08211	252	259	DHX9	ATP-dependent RNA helicase A	yes	yes	2	0.0051212	118.18	By MS/MS	By matching	By MS/MS	By matching	By MS/MS	By MS/MS	1	1	1	1	1	1	166650000	21335000	21411000	17674000	34011000	31889000	40335000			725	199	739	4394;4395;4396;4397;4398;4399	2579;2580;2581;2582	2579			0.00709827	4	21335000	17209000	31899000	32568000
SGLTKKKEGETVEPY	15	1	1664.86	Q08211	Q08211	260	274	DHX9	ATP-dependent RNA helicase A	yes	yes	2;3	2.2265e-08	129.82	By MS/MS	By MS/MS	By MS/MS	By MS/MS	By MS/MS	By MS/MS	2	2	2	2	2	2	136540000	16353000	12981000	12826000	31583000	26534000	36266000			1660	199	1701	10481;10482;10483;10484;10485;10486;10487;10488;10489;10490;10491;10492	6465;6466;6467;6468;6469;6470;6471;6472	6472			0.0562795	8	16353000	10433000	23149000	30243000
TKKKEGETVEPY	12	0	1407.72	Q08211	Q08211	263	274	DHX9	ATP-dependent RNA helicase A	yes	yes	3	0.0058942	59.84	By MS/MS	By MS/MS	By MS/MS	By MS/MS	By MS/MS	By MS/MS	1	1	1	1	1	1	23399000	3334500	4010000	2551700	4382500	4508300	4612000			1920	199	1974	12330;12331;12332;12333;12334;12335	7743;7744;7745;7746	7744			0.0370067	4	3334500	3223000	4605600	4196600
NLEILPPPEDPSVPVAL	17	2	1798.97	Q08211	Q08211	294	310	DHX9	ATP-dependent RNA helicase A	yes	yes	2	0.0001355	89.403	By MS/MS	By MS/MS	By MS/MS	By MS/MS	By MS/MS	By MS/MS	1	1	1	1	1	1	49694000	11404000	8956600	2292500	6589400	10468000	9983300			1259	199	1292	8135;8136;8137;8138;8139;8140	5001;5002;5003;5004;5005;5006	5004			0.10414	6	11404000	7198800	4137900	6310000
AQFEPSQRQNQVGVVPW	17	1	1968.98	Q08211	Q08211	316	332	DHX9	ATP-dependent RNA helicase A	yes	yes	2;3	0.00043915	70.977	By MS/MS	By MS/MS	By MS/MS	By MS/MS	By MS/MS	By MS/MS	2	2	2	2	2	2	39430000	5300200	6326700	3180800	6276700	7020700	11325000			130	199	135	816;817;818;819;820;821;822;823;824;825;826;827	455;456;457;458;459;460;461	459			0.0348775	7	5300200	5085000	5741000	6010500
EPSQRQNQVGVVPW	14	0	1622.82	Q08211	Q08211	319	332	DHX9	ATP-dependent RNA helicase A	yes	yes	2	0.002278	83.948	By MS/MS	By MS/MS	By MS/MS	By MS/MS	By MS/MS		1	1	1	1	1		26410000	5430200	4772500	3461000	6763300	5983200	0			406	199	416	2480;2481;2482;2483;2484	1428	1428			0.0300077	1	5430200	3835800	6246800	6476400
SPPQSNWNPW	10	1	1211.54	Q08211	Q08211	333	342	DHX9	ATP-dependent RNA helicase A	yes	yes	2	0.017089	82.279	By MS/MS	By MS/MS	By MS/MS	By MS/MS	By MS/MS	By MS/MS	1	1	1	1	1	1	18720000	3124100	2302300	2429500	3641500	3182900	4039700			1751	199	1797	11016;11017;11018;11019;11020;11021	6794	6794			-0.0613352	1	3124100	1850400	4385000	3487100
ERGEEPGKSCGY	12	0	1367.58	Q08211	Q08211	460	471	DHX9	ATP-dependent RNA helicase A	yes	yes	3	0.0019753	78.903	By MS/MS	By MS/MS	By MS/MS	By MS/MS	By MS/MS	By MS/MS	1	1	1	1	1	1	15987000	2260200	1874300	1759300	3148600	2943400	4001300			419	199	429	2541;2542;2543;2544;2545;2546	1462;1463;1464;1465;1466;1467	1467			-0.0915075	6	2260200	1506500	3175300	3015000
GRTYPVQEY	9	1	1111.53	Q08211	Q08211	565	573	DHX9	ATP-dependent RNA helicase A	yes	yes	2	0.014642	88.921	By MS/MS	By MS/MS	By MS/MS	By MS/MS	By MS/MS	By MS/MS	1	1	1	1	1	1	221210000	38107000	31693000	28527000	39800000	35629000	47459000			666	199	678	3961;3962;3963;3964;3965;3966	2258;2259;2260	2259			-0.0214804	3	38107000	25473000	51489000	38112000
SMSQLNEKETPF	12	2	1409.65	Q08211	Q08211	623	634	DHX9	ATP-dependent RNA helicase A	yes	yes	2	0.022766	64.654	By MS/MS	By MS/MS	By matching	By matching	By matching	By MS/MS	1	1	1	1	1	1	22473000	4636500	4603900	2191100	3814500	2841600	4385200			1737	199	1783	10950;10951;10952;10953;10954;10955	6759	6759			-0.0387583	1	4636500	3700300	3954700	3652700
DPVPVGVTKVIL	12	0	1235.75	Q08211	Q08211	700	711	DHX9	ATP-dependent RNA helicase A	yes	yes	2	0.035149	58.37	By MS/MS	By MS/MS	By matching	By MS/MS	By MS/MS	By MS/MS	1	1	1	1	1	1	26264000	5382100	5949000	2057700	3199600	4469500	5206000			282	199	289	1728;1729;1730;1731;1732;1733	966	966			0.14048	1	5382100	4781500	3713900	3063900
TAHNNMTNY	9	1	1064.43	Q08211	Q08211	740	748	DHX9	ATP-dependent RNA helicase A	yes	yes	2	0.010904	98.458	By MS/MS	By MS/MS	By MS/MS	By MS/MS	By MS/MS	By MS/MS	1	1	1	1	1	1	22574000	3575300	2618900	2916900	4546700	3988500	4927700			1850	199	1900	11624;11625;11626;11627;11628;11629	7182;7183	7182			-0.0950971	2	3575300	2104900	5264800	4353800
ERLETHMTPEMF	12	3	1519.68	Q08211	Q08211	783	794	DHX9	ATP-dependent RNA helicase A	yes	yes	3	0.007659	55.04	By matching	By MS/MS	By matching	By matching	By matching	By MS/MS	1	1	1	1	1	1	19794000	2245600	2489100	847450	4492100	3014500	6705100			423	199	433	2571;2572;2573;2574;2575;2576	1486	1486			-0.059118	1	2245600	2000600	1529600	4301500
INEGKRLGY	9	1	1048.57	Q08211	Q08211	894	902	DHX9	ATP-dependent RNA helicase A	yes	yes	2;3	7.4482e-07	166.05	By MS/MS	By MS/MS	By MS/MS	By MS/MS	By MS/MS	By MS/MS	2	2	2	2	2	2	251850000	32118000	30960000	25535000	54421000	46064000	62756000			827	199	846	5122;5123;5124;5125;5126;5127;5128;5129;5130;5131;5132;5133	3033;3034;3035;3036;3037;3038;3039;3040;3041;3042	3038			0.0442026	10	32118000	24884000	46088000	52113000
IHKSSVNCPF	10	0	1187.58	Q08211	Q08211	1022	1031	DHX9	ATP-dependent RNA helicase A	yes	yes	2;3	0.018274	101.6	By MS/MS	By MS/MS	By MS/MS	By MS/MS	By MS/MS	By MS/MS	2	2	2	2	2	2	160590000	21199000	21680000	16342000	33326000	28743000	39304000			790	199	807	4901;4902;4903;4904;4905;4906;4907;4908;4909;4910;4911;4912	2918;2919;2920	2919			-0.0105571	3	21199000	17425000	29495000	31913000
QISHEAAACITGL	13	0	1369.67	Q08211	Q08211	1091	1103	DHX9	ATP-dependent RNA helicase A	yes	yes	2	0.00048683	110.88	By MS/MS	By MS/MS		By MS/MS	By MS/MS	By MS/MS	1	1		1	1	1	10543000	2574000	2444600	0	1264100	1809400	2450500			1346	199	1381	8616;8617;8618;8619;8620	5269;5270;5271	5271			-0.00404709	3	2574000	1964800	0	1210500
LLKNFDKL	8	3	989.591	O60832	O60832	55	62	DKC1	H/ACA ribonucleoprotein complex subunit 4	yes	yes	2	0.0060068	143.61	By MS/MS	By MS/MS		By MS/MS			1	1		1			22033000	8267300	10033000	0	3733000	0	0			1109	30	1136	7162;7163;7164	4392;4393	4393			0.0957552	2	8267300	8063700	0	3574700
INLDKPSNPSSHEVVAW	17	1	1891.94	O60832	O60832	92	108	DKC1	H/ACA ribonucleoprotein complex subunit 4	yes	yes	2	0.0077414	66.498	By matching	By MS/MS					1	1					7269600	2314600	4955100	0	0	0	0			829	30	848	5140;5141	3050	3050			0.0325324	1	2314600	3982600	0	0
LYDNHKDESY	10	2	1282.55	O60832	O60832	272	281	DKC1	H/ACA ribonucleoprotein complex subunit 4	yes	yes	2	0.0070435	101.64	By MS/MS	By MS/MS	By MS/MS		By matching	By matching	1	1	1		1	1	21950000	10561000	9172300	1565700	0	301950	348950			1188	30	1217	7759;7760;7761;7762;7763	4788	4788			-0.0833758	1	10561000	7372100	2826100	0
GLGPKASQKKL	11	1	1125.69	O60832	O60832	381	391	DKC1	H/ACA ribonucleoprotein complex subunit 4	yes	yes	2;3	0.016322	79.974	By MS/MS	By MS/MS	By MS/MS	By MS/MS	By MS/MS	By matching	2	2	2	2	2	2	47107000	19798000	17663000	3392300	3988700	991060	1273400			628	30	639	3723;3724;3725;3726;3727;3728;3729;3730;3731;3732;3733;3734	2132;2133;2134	2134			0.129177	3	19798000	14197000	6122800	3819500
DKHGKPTDSTPATW	14	0	1539.73	O60832	O60832	399	412	DKC1	H/ACA ribonucleoprotein complex subunit 4	yes	yes	2;3	0.00025799	100.88	By MS/MS	By MS/MS					2	2					42223000	19071000	23152000	0	0	0	0			249	30	256	1553;1554;1555;1556	862;863;864	863			-0.016506	3	19071000	18608000	0	0
ADQPIDADVTVIGSGPGGY	19	0	1830.86	P09622	P09622	36	54	DLD	Dihydrolipoyl dehydrogenase, mitochondrial	yes	yes	2	0.016186	51.286	By MS/MS	By matching	By MS/MS	By MS/MS	By MS/MS	By MS/MS	1	1	1	1	1	1	3930300	910650	470000	430060	666090	650860	802620			34	65	35	207;208;209;210;211;212	113	113			-0.0186246	1	910650	377760	776220	637840
VAAIKAAQL	9	0	883.549	P09622	P09622	55	63	DLD	Dihydrolipoyl dehydrogenase, mitochondrial	yes	yes	2	4.455e-05	104.11				By MS/MS	By MS/MS	By MS/MS				1	1	1	7228700	0	0	0	0	0	7228700			2013	65	2072	12914;12915;12916	8113;8114;8115	8113			0.10267	3	0	0	0	0
QTKIPNIY	8	0	975.539	P09622	P09622	344	351	DLD	Dihydrolipoyl dehydrogenase, mitochondrial	yes	yes	2	0.0070012	101.69	By MS/MS	By MS/MS	By MS/MS	By matching	By MS/MS	By matching	1	1	1	1	1	1	33064000	5695000	5615800	5099700	7503900	0	9149800			1390	65	1425	8844;8845;8846;8847;8848;8849	5392;5393	5393			0.0501836	2	5695000	4513600	9204600	7185700
VGKSEEQLKEEGIEY	15	1	1736.85	P09622	P09622	402	416	DLD	Dihydrolipoyl dehydrogenase, mitochondrial	yes	yes	2;3	2.1193e-07	126.76	By matching	By matching	By MS/MS	By MS/MS	By MS/MS	By MS/MS	1	2	2	2	2	2	45237000	4427100	5789600	5115200	9262100	9476000	11167000			2064	65	2124	13217;13218;13219;13220;13221;13222;13223;13224;13225;13226;13227	8297;8298;8299;8300	8300			0.00791043	3	4427100	4653300	9232600	8869300
REANLAASF	9	1	977.493	P09622	P09622	495	503	DLD	Dihydrolipoyl dehydrogenase, mitochondrial	yes	yes	2	0.024825	83.265	By MS/MS		By MS/MS	By MS/MS	By MS/MS	By MS/MS	1		1	1	1	1	24087000	5142700	0	2904600	5781800	5051100	5207000			1425	65	1462	9036;9037;9038;9039;9040	5539;5540	5540			0.00339713	2	5142700	0	5242500	5536600
IIKIEDDNDNAPY	13	0	1518.72	Q08554	Q08554	229	241	DSC1	Desmocollin-1	yes	yes	2	0.0021578	94.309	By MS/MS	By MS/MS			By MS/MS	By MS/MS	1	1			1	1	55295000	6867800	22600000	0	0	7033800	18794000			794	200	811	4930;4931;4932;4933	2933;2934	2934			-0.0184084	2	6867800	18164000	0	0
SIHPDTGVITTTTPF	15	0	1585.8	Q08554	Q08554	295	309	DSC1	Desmocollin-1	yes	yes	2	0.00011829	99.815	By MS/MS	By MS/MS	By MS/MS	By MS/MS	By MS/MS	By MS/MS	1	1	1	1	1	1	55793000	5374100	22926000	2631300	3599800	6275900	14986000			1687	200	1730	10650;10651;10652;10653;10654;10655	6571;6572;6573	6573			0.0293201	3	5374100	18427000	4749200	3447100
NIEEKDGKTAIL	12	0	1329.71	Q08554	Q08554	620	631	DSC1	Desmocollin-1	yes	yes	2	0.011165	73.781		By MS/MS						1					5633200	0	5633200	0	0	0	0			1242	200	1274	8055	4954	4954			0.0623269	1	0	4527600	0	0
RISGVGIDQPPY	12	0	1300.68	Q02413	Q02413	86	97	DSG1	Desmoglein-1	yes	yes	2	0.0063183	86.898	By MS/MS	By MS/MS				By matching	1	1				1	29064000	4579700	22256000	0	0	0	2227800			1462	192	1501	9229;9230;9231	5646;5647	5647			0.0392386	2	4579700	17888000	0	0
RISGVGIDQPPYGIF	15	1	1617.85	Q02413	Q02413	86	100	DSG1	Desmoglein-1	yes	yes	2	0.0017084	70.977	By matching	By MS/MS		By matching	By MS/MS	By MS/MS	1	1		1	1	1	10062000	899400	4382200	0	1188000	826300	2766400			1463	192	1502	9232;9233;9234;9235;9236	5648	5648			0.0672802	1	899400	3522100	0	1137600
NSMGQDLERPLEL	13	3	1500.72	Q02413	Q02413	131	143	DSG1	Desmoglein-1	yes	yes	2	0.0040225	96.113		By MS/MS				By matching		2				1	3811400	0	3424400	0	0	0	387000			1296	192	1329;1330	8346;8347;8348	5118;5119	5118	72		-0.00609072	2	0	2752300	0	0
KIIRQEPSDSPM	12	0	1399.71	Q02413	Q02413	197	208	DSG1	Desmoglein-1	yes	yes	2	0.00094052	105.98	By MS/MS	By MS/MS	By MS/MS		By MS/MS	By MS/MS	2	2	1		1	2	32493000	4481100	15678000	1141400	0	2876400	8316100			936	192	958;959	6090;6091;6092;6093;6094;6095;6096;6097	3779;3780;3781;3782;3783;3784	3780	71		0.0290815	6	4481100	12601000	2060100	0
IINRNTGEIRTM	12	0	1416.75	Q02413	Q02413	210	221	DSG1	Desmoglein-1	yes	yes	2;3	0.0072374	61.353	By MS/MS	By MS/MS	By MS/MS	By matching	By matching	By MS/MS	1	2	1	1	2	2	34750000	2747700	17579000	1493000	1870700	2345700	8713400			796	192	813;814	4940;4941;4942;4943;4944;4945;4946;4947;4948	2937;2938	2937	70		0.0590266	2	2747700	14129000	2694800	1791300
NNFLDREQY	9	2	1197.54	Q02413	Q02413	222	230	DSG1	Desmoglein-1	yes	yes	2	2.4997e-06	164.77	By MS/MS	By MS/MS	By MS/MS	By MS/MS	By MS/MS	By MS/MS	1	1	1	1	1	1	85406000	9301400	49111000	3571000	2657000	7202800	13562000			1275	192	1308	8229;8230;8231;8232;8233;8234	5060;5061;5062;5063	5062			-0.0494184	4	9301400	39473000	6445500	2544300
SIGVRNKAEF	10	0	1119.6	Q02413	Q02413	348	357	DSG1	Desmoglein-1	yes	yes	2	0.029372	96.034	By MS/MS	By MS/MS	By matching		By MS/MS	By MS/MS	1	1	1		1	1	29723000	2634600	16628000	1119600	0	2924100	6416900			1684	192	1727	10631;10632;10633;10634;10635	6564	6564			0.0486393	1	2634600	13365000	2020800	0
NVIEGPVFRPGSKTY	15	1	1662.87	Q02413	Q02413	378	392	DSG1	Desmoglein-1	yes	yes	3	0.00016815	85.163		By MS/MS				By MS/MS		1				1	23416000	0	16824000	0	0	0	6591800			1312	192	1346	8427;8428	5180	5180			0.068034	1	0	13522000	0	0
VVTGNMGSNDKVGDF	15	1	1538.7	Q02413	Q02413	393	407	DSG1	Desmoglein-1	yes	yes	2	1.6567e-05	103.34	By matching	By MS/MS					1	2					16640000	2793700	13847000	0	0	0	0			2180	192	2246;2247	13929;13930;13931	8711;8712	8711	74		-0.0442966	2	2793700	11129000	0	0
VATDLDTGRPSTTVRY	16	1	1750.88	Q02413	Q02413	408	423	DSG1	Desmoglein-1	yes	yes	3	0.011583	53.777	By matching	By MS/MS		By matching	By matching		1	1		1	1		13051000	2191400	8040600	0	1215100	1604100	0			2029	192	2089	13008;13009;13010;13011	8164	8164			0.0395697	1	2191400	6462500	0	1163500
LAVDSRTGKL	10	1	1058.61	Q02413	Q02413	433	442	DSG1	Desmoglein-1	yes	yes	3	0.030529	45.598	By matching	By MS/MS		By matching			1	2		1			9501300	944610	8170800	0	385860	0	0			1041	192	1067	6803;6804;6805;6806	4187	4187			0.0814482	1	944610	6567200	0	369490
TLKNKVTKEQY	11	1	1350.75	Q02413	Q02413	443	453	DSG1	Desmoglein-1	yes	yes	2;3	8.5251e-05	150.1	By MS/MS	By MS/MS	By matching	By matching	By MS/MS	By MS/MS	2	2	2	2	2	2	53615000	6086700	28801000	1668400	2614200	4956900	9487200			1939	192	1996	12457;12458;12459;12460;12461;12462;12463;12464;12465;12466;12467;12468	7814;7815;7816;7817;7818;7819	7817			0.0893698	6	6086700	23149000	3011300	2503300
VGTSMGAGSGAL	12	1	1006.48	Q02413	Q02413	980	991	DSG1	Desmoglein-1	yes	yes	2	0.029668	45.335		By MS/MS						1					3136400	0	3136400	0	0	0	0			2075	192	2135	13280	8337	8337	73		-0.0276337	1	0	2520800	0	0
SGAGISGGGIGL	12	0	944.493	Q02413	Q02413	992	1003	DSG1	Desmoglein-1	yes	yes	1	0.00010386	82.279	By matching	By MS/MS	By matching				1	1	1				10484000	1163100	8743000	577700	0	0	0			1637	192	1678	10378;10379;10380	6396	6396			0.0182429	0	1163100	7027100	1042700	0
SSLGGTASIGHM	12	1	1116.52	Q02413	Q02413	1004	1015	DSG1	Desmoglein-1	yes	yes	2	0.00075072	119.29		By MS/MS						1					13315000	0	13315000	0	0	0	0			1789	192	1839	11273	6982	6982			-0.030243	1	0	10702000	0	0
SCNGGSHPRINTL	13	0	1411.66	P15924	P15924	2	14	DSP	Desmoplakin	yes	no	2	0.00036213	86.911	By matching	By MS/MS		By MS/MS	By matching	By matching	1	1		1	1	1	21163000	2799800	7351400	0	4821500	2463500	3726800			1595	86	1636	10094;10095;10096;10097;10098	6243;6244	6243			-0.0267196	1	2799800	5908600	0	4617000
EVTSGGGGTSRMY	13	1	1300.57	P15924	P15924	29	41	DSP	Desmoplakin	yes	yes	2	5.8178e-12	107.83	By MS/MS	By MS/MS	By MS/MS	By MS/MS	By MS/MS	By matching	2	1	2	2	2	1	7021300	670670	3612700	645920	617830	754490	719710			453	86	463;464	2751;2752;2753;2754;2755;2756;2757;2758;2759;2760	1590;1591;1592;1593;1594	1592	40		-0.0664985	5	670670	2903600	1165800	591620
SRHQNQNTIQEL	12	0	1466.72	P15924	P15924	63	74	DSP	Desmoplakin	yes	yes	3	0.0021565	74.76		By MS/MS						1					7125900	0	7125900	0	0	0	0			1768	86	1817	11132	6890	6890			0.00791055	1	0	5727400	0	0
TRSRELDECF	10	1	1311.59	P15924	P15924	102	111	DSP	Desmoplakin	yes	yes	2	0.00278	122.33	By MS/MS	By MS/MS	By MS/MS	By MS/MS	By MS/MS	By MS/MS	1	1	1	1	1	1	66509000	5609700	23782000	4165800	9975400	7928800	15047000			1975	86	2032	12660;12661;12662;12663;12664;12665	7958;7959;7960;7961	7958			-0.0555814	4	5609700	19115000	7519000	9552300
TCQSGSGWDEF	11	1	1272.47	P15924	P15924	173	183	DSP	Desmoplakin	yes	yes	2	0.031637	63.397	By MS/MS	By MS/MS	By MS/MS	By MS/MS	By MS/MS	By MS/MS	1	1	1	1	1	1	29856000	4180100	10578000	2991700	3923700	3261000	4922000			1866	86	1918	11730;11731;11732;11733;11734;11735	7246	7246			-0.153621	1	4180100	8501900	5399700	3757300
INDCEEEELLY	11	2	1425.6	P15924	P15924	286	296	DSP	Desmoplakin	yes	yes	2	0.0030279	96.331	By MS/MS	By MS/MS			By MS/MS		1	1			1		24504000	4308500	15209000	0	0	4986200	0			826	86	845	5119;5120;5121	3032	3032			-0.0987984	1	4308500	12224000	0	0
DWSDKNTNIAQKQEAF	16	1	1893.89	P15924	P15924	297	312	DSP	Desmoplakin	yes	yes	2;3	2.0533e-31	272.59	By MS/MS	By MS/MS	By MS/MS	By MS/MS	By MS/MS	By MS/MS	2	2	2	2	2	2	136460000	14866000	49238000	9988100	19547000	17966000	24856000			317	86	326	1951;1952;1953;1954;1955;1956;1957;1958;1959;1960;1961;1962	1135;1136;1137;1138;1139;1140;1141;1142;1143;1144;1145;1146	1138			-0.0254823	12	14866000	39575000	18028000	18718000
SDKNTNIAQKQEAF	14	0	1592.78	P15924	P15924	299	312	DSP	Desmoplakin	yes	yes	3	0.031421	30.867	By matching	By MS/MS	By matching		By matching		1	1	1		1		3951400	1007700	1335400	678120	0	930160	0			1604	86	1645	10152;10153;10154;10155	6284	6284			0.00677058	1	1007700	1073300	1224000	0
KQESDQLVL	9	1	1058.56	P15924	P15924	330	338	DSP	Desmoplakin	yes	yes	2	0.0050971	111.82	By MS/MS	By MS/MS	By MS/MS	By MS/MS	By MS/MS	By MS/MS	1	1	1	1	1	1	90499000	11104000	26219000	9177000	12697000	13374000	17929000			981	86	1006	6388;6389;6390;6391;6392;6393	3947;3948;3949;3950;3951	3950			0.0338512	5	11104000	21073000	16564000	12158000
VLNQHPASDKIEAY	14	1	1583.79	P15924	P15924	337	350	DSP	Desmoplakin	yes	yes	2;3	5.0071e-08	132.25	By MS/MS	By MS/MS	By MS/MS	By MS/MS	By MS/MS	By MS/MS	2	2	2	2	2	2	58960000	7466100	19337000	5040700	7087600	8687300	11341000			2112	86	2176	13531;13532;13533;13534;13535;13536;13537;13538;13539;13540;13541;13542	8473;8474;8475;8476;8477;8478;8479;8480	8475			0.0258255	8	7466100	15542000	9098100	6787000
NQHPASDKIEAY	12	0	1371.64	P15924	P15924	339	350	DSP	Desmoplakin	yes	yes	2	0.0068055	85.807	By MS/MS	By MS/MS	By MS/MS	By MS/MS	By MS/MS	By matching	1	1	1	1	1	1	63537000	7429400	23893000	5542400	7433100	8145400	11094000			1282	86	1315	8263;8264;8265;8266;8267;8268	5079;5080;5081;5082	5080			-0.0290623	4	7429400	19204000	10004000	7117900
QFFEEAQSTEAY	12	2	1448.61	P15924	P15924	380	391	DSP	Desmoplakin	yes	yes	2	0.00031983	125.82	By MS/MS	By MS/MS	By MS/MS	By MS/MS	By MS/MS	By MS/MS	1	1	1	1	1	1	20444000	2496800	8479900	1585300	1961200	2974700	2946500			1334	86	1369	8534;8535;8536;8537;8538;8539	5226;5227;5228;5229;5230	5227			-0.0967706	5	2496800	6815600	2861300	1878000
LKGLQDSIRKKY	12	2	1447.85	P15924	P15924	392	403	DSP	Desmoplakin	yes	yes	4	0.032139	40.767		By matching		By MS/MS		By MS/MS		1		1		1	10956000	0	1237400	0	3910000	0	5808400			1099	86	1125	7103;7104;7105	4361	4361			0.145086	1	0	994520	0	3744200
PCDKNMPL	8	1	973.436	P15924	P15924	404	411	DSP	Desmoplakin	yes	yes	2	0.015989	107.32	By MS/MS	By MS/MS	By MS/MS	By MS/MS	By MS/MS	By MS/MS	1	1	1	1	1	1	38500000	7208400	12407000	4469500	0	6415700	7999100			1318	86	1352	8452;8453;8454;8455;8456;8457	5196;5197	5196			-0.0516579	2	7208400	9971800	8067200	0
YVTGPGGVDMLVPSVGL	17	3	1659.85	P15924	P15924	494	510	DSP	Desmoplakin	yes	yes	2	2.6995e-23	117.7		By MS/MS		By MS/MS		By MS/MS		1		1		1	3363300	0	3363300	0	0	0	0			2200	86	2267;2268	14056;14057;14058	8777;8778;8779	8779	42		0.050661	3	0	2703200	0	0
VTGPGGVDMLVPSVGL	16	2	1496.79	P15924	P15924	495	510	DSP	Desmoplakin	yes	yes	2	0.0023552	96.143	By MS/MS	By MS/MS	By MS/MS	By MS/MS	By MS/MS	By MS/MS	1	1	1	1	1	1	17015000	2308600	7791000	630580	1593700	2208900	2482500			2161	86	2226	13815;13816;13817;13818;13819;13820	8646;8647;8648	8646			0.0623416	3	2308600	6261900	1138100	1526100
SCKIEQYY	8	1	1089.48	P15924	P15924	523	530	DSP	Desmoplakin	yes	yes	2	0.023791	126.67	By MS/MS	By MS/MS	By MS/MS	By MS/MS	By MS/MS	By MS/MS	1	1	1	1	1	1	22440000	3253900	7808500	2097700	2043900	3098800	4136900			1593	86	1634	10076;10077;10078;10079;10080;10081	6231	6231			-0.0610649	1	3253900	6276000	3786200	1957200
IRNSQGSEMF	10	1	1167.53	P15924	P15924	591	600	DSP	Desmoplakin	yes	yes	2	0.0030968	80.438				By MS/MS	By MS/MS					1	1		0	0	0	0	0	0	0			844	86	863	5217;5218	3088;3089	3089			-0.0428089	2	0	0	0	0
GDDDKRKIQSQF	12	0	1435.71	P15924	P15924	601	612	DSP	Desmoplakin	yes	yes	2	0.0014628	106.29	By matching	By MS/MS					1	1					5025100	1375200	3649900	0	0	0	0			501	86	512	3012;3013	1731	1731			0.00513134	1	1375200	2933600	0	0
KSVQNDSQAIAEVL	14	0	1500.78	P15924	P15924	710	723	DSP	Desmoplakin	yes	yes	2	0.00020234	102.53	By MS/MS	By MS/MS	By MS/MS	By MS/MS	By MS/MS	By MS/MS	1	1	1	1	1	1	127590000	19248000	50075000	5442800	13717000	20289000	18814000			1004	86	1030	6552;6553;6554;6555;6556;6557	4059;4060;4061;4062;4063	4063			0.0480284	5	19248000	40247000	9823900	13135000
EARLTEEETVCL	12	1	1448.68	P15924	P15924	788	799	DSP	Desmoplakin	yes	yes	2	1.0936e-05	136.57		By MS/MS		By matching				1		1			11552000	0	10352000	0	1200000	0	0			334	86	343	2067;2068	1196	1196			-0.0246847	1	0	8319900	0	1149100
DLDKVEAY	8	1	951.455	P15924	P15924	800	807	DSP	Desmoplakin	yes	yes	2	0.0028561	133.6	By MS/MS	By MS/MS	By MS/MS	By MS/MS	By MS/MS	By MS/MS	1	1	1	1	1	1	158790000	21220000	54112000	18801000	15304000	22515000	26838000			255	86	262	1592;1593;1594;1595;1596;1597	901;902;903;904;905;906	903			-0.0227422	6	21220000	43492000	33935000	14655000
GEKVTQLTDRW	11	1	1331.68	P15924	P15924	857	867	DSP	Desmoplakin	yes	yes	2	0.00097785	123.79	By matching	By MS/MS				By MS/MS	1	1				1	11997000	1574000	6144400	0	0	0	4278600			505	86	516	3031;3032;3033	1742;1743	1742			0.0307895	2	1574000	4938500	0	0
QRIDKQIDF	9	0	1161.61	P15924	P15924	868	876	DSP	Desmoplakin	yes	yes	2;3	0.014427	98.629	By matching	By MS/MS	By matching	By matching	By matching	By MS/MS	2	2	1	2	2	2	93965000	3890100	30239000	2974200	15249000	16731000	24882000			1375	86	1410	8757;8758;8759;8760;8761;8762;8763;8764;8765;8766;8767	5339;5340;5341	5341			0.0398792	3	3890100	24305000	5368300	14602000
DLEKQIKQL	9	1	1113.64	P15924	P15924	880	888	DSP	Desmoplakin	yes	yes	2;3	5.5839e-12	187.78	By MS/MS	By MS/MS	By MS/MS	By MS/MS	By MS/MS	By MS/MS	2	2	1	2	2	1	222580000	34864000	70107000	6491900	48735000	41802000	20582000			258	86	265	1602;1603;1604;1605;1606;1607;1608;1609;1610;1611	909;910;911;912;913;914	914			0.0870997	6	34864000	56348000	11717000	46668000
KFGDSNTVM	9	1	997.454	P15924	P15924	916	924	DSP	Desmoplakin	yes	yes	2	0.014496	89.296	By MS/MS	By MS/MS	By MS/MS	By MS/MS	By MS/MS	By MS/MS	2	2	2	1	2	2	91271000	13731000	25874000	9611800	9945400	14246000	17862000			912	86	932;933	5827;5828;5829;5830;5831;5832;5833;5834;5835;5836;5837	3499;3500;3501	3501	41		-0.0449476	3	13731000	20796000	17349000	9523600
LNEQKNL	7	1	857.461	P15924	P15924	927	933	DSP	Desmoplakin	yes	yes	2	0.0012683	143.23	By matching	By MS/MS	By MS/MS	By MS/MS	By MS/MS	By MS/MS	1	1	1	1	1	1	44091000	4307600	15450000	4949300	4913900	6791700	7678500			1124	86	1151	7357;7358;7359;7360;7361;7362	4550	4550			0.0262493	1	4307600	12418000	8933100	4705500
CANSIKDY	8	0	969.423	P15924	P15924	954	961	DSP	Desmoplakin	yes	yes	2	0.0023845	145.34	By matching	By MS/MS	By MS/MS	By matching	By matching	By matching	1	1	1	1	1	1	31540000	3041200	9780100	3623500	3470500	4821500	6803200			185	86	190	1156;1157;1158;1159;1160;1161	644	644			-0.0633533	1	3041200	7860600	6540200	3323300
ELQLASY	7	2	822.412	P15924	P15924	962	968	DSP	Desmoplakin	yes	yes	1	0.022426	114.72	By matching	By matching	By MS/MS	By MS/MS	By matching	By MS/MS	1	1	1	1	1	1	104580000	13847000	37315000	11929000	10792000	10901000	19796000			398	86	407	2423;2424;2425;2426;2427;2428	1397;1398;1399	1397			-0.00597568	3	13847000	29991000	21532000	10334000
NIPIKRTM	8	0	971.559	P15924	P15924	977	984	DSP	Desmoplakin	yes	yes	2	0.029504	77.282				By MS/MS						1			0	0	0	0	0	0	0			1246	86	1279	8079	4964	4964			0.0717041	1	0	0	0	0
LDQNLQKY	8	2	1020.52	P15924	P15924	1058	1065	DSP	Desmoplakin	yes	yes	2	9.6142e-10	172.15	By MS/MS	By MS/MS	By MS/MS	By MS/MS	By MS/MS	By MS/MS	1	1	1	1	1	1	51516000	5939800	16117000	6555300	6125100	7849300	8929200			1055	86	1081	6856;6857;6858;6859;6860;6861	4229;4230;4231;4232;4233;4234	4234			0.0145687	6	5939800	12954000	11832000	5865300
KAKLASLEEL	10	2	1100.64	P15924	P15924	1073	1082	DSP	Desmoplakin	yes	yes	2	0.005378	111.39	By MS/MS	By MS/MS		By MS/MS	By MS/MS	By MS/MS	1	1		1	1	1	46558000	5856400	14373000	0	7136700	7185800	12006000			878	86	898	5613;5614;5615;5616;5617	3369;3370	3369			0.0978285	2	5856400	11552000	0	6834000
QKLESEKAIKEKEY	14	1	1721.92	P15924	P15924	1156	1169	DSP	Desmoplakin	yes	yes	3	0.0016466	69.92	By MS/MS	By MS/MS	By MS/MS	By MS/MS	By MS/MS	By MS/MS	1	1	1	1	1	1	28983000	2323600	7868900	1094700	6560400	4000200	7135400			1354	86	1389	8654;8655;8656;8657;8658;8659	5285;5286	5285			0.0878822	2	2323600	6324500	1975900	6282200
ESEKAIKEKEY	11	0	1352.68	P15924	P15924	1159	1169	DSP	Desmoplakin	yes	yes	2;3	0.0041948	92.239	By MS/MS	By MS/MS		By MS/MS	By MS/MS	By MS/MS	1	2		2	2	2	49041000	3229500	15592000	0	9575000	8602700	12042000			427	86	437	2589;2590;2591;2592;2593;2594;2595;2596;2597	1496;1497;1498;1499;1500	1497			0.020127	5	3229500	12532000	0	9168900
LQEEGTRKREY	11	1	1407.71	P15924	P15924	1178	1188	DSP	Desmoplakin	yes	yes	3	0.0010826	81.865	By MS/MS	By MS/MS		By MS/MS	By MS/MS	By MS/MS	1	1		1	1	1	13086000	1290000	4495700	0	2295600	2163600	2841300			1136	86	1163	7421;7422;7423;7424;7425	4579;4580;4581;4582;4583	4582			0.0230944	4	1290000	3613400	0	2198200
KNTLTQTTENL	11	1	1261.65	P15924	P15924	1413	1423	DSP	Desmoplakin	yes	yes	2	3.5811e-06	151.44	By MS/MS	By MS/MS	By MS/MS	By MS/MS	By MS/MS	By MS/MS	1	1	1	1	1	1	46084000	5874300	15086000	4048500	4765700	7475800	8834400			977	86	1002	6364;6365;6366;6367;6368;6369	3937;3938;3939	3938			0.0310354	3	5874300	12125000	7307200	4563600
DLQKANSSATETINKL	16	1	1731.9	P15924	P15924	1513	1528	DSP	Desmoplakin	yes	yes	2	3.4474e-16	217.91	By MS/MS	By MS/MS		By MS/MS	By MS/MS	By MS/MS	1	1		1	1	1	29521000	0	9506800	0	6446900	5330200	8237500			267	86	274	1650;1651;1652;1653;1654	932;933;934;935;936	936			0.0636184	5	0	7641000	0	6173500
KVQEQELTRL	10	1	1242.69	P15924	P15924	1529	1538	DSP	Desmoplakin	yes	yes	2;3	0.02106	93.098	By MS/MS	By MS/MS	By MS/MS	By MS/MS	By MS/MS	By MS/MS	2	2	2	2	2	2	91263000	7607100	22194000	5832400	17250000	12101000	26279000			1019	86	1045	6665;6666;6667;6668;6669;6670;6671;6672;6673;6674;6675;6676	4130;4131;4132;4133	4132			0.0815614	4	7607100	17838000	10527000	16518000
DGHLREKQRTQEEL	14	1	1737.88	P15924	P15924	1641	1654	DSP	Desmoplakin	yes	yes	3;4	0.0009216	77.776	By MS/MS	By MS/MS	By MS/MS	By MS/MS	By MS/MS	By MS/MS	1	2	2	2	2	2	43104000	1505200	8838700	1197900	10733000	4899300	15931000			234	86	240	1452;1453;1454;1455;1456;1457;1458;1459;1460;1461;1462	804;805	804			0.0363863	2	1505200	7104000	2162200	10277000
RRLSSEVEAL	10	1	1158.64	P15924	P15924	1655	1664	DSP	Desmoplakin	yes	yes	2	0.02739	75.109	By MS/MS	By MS/MS		By MS/MS	By MS/MS	By MS/MS	1	1		1	1	1	24305000	1271300	7386300	0	4849400	2383200	8414800			1521	86	1561	9605;9606;9607;9608;9609	5905;5906	5906			0.062713	2	1271300	5936600	0	4643700
LQEQESVKQAHL	12	1	1408.73	P15924	P15924	1669	1680	DSP	Desmoplakin	yes	yes	2	2.3018e-05	142.92	By MS/MS	By MS/MS	By MS/MS	By MS/MS	By MS/MS	By MS/MS	1	1	1	1	1	1	30222000	2745500	12483000	2673200	3549600	3432900	5338700			1139	86	1166	7444;7445;7446;7447;7448;7449	4589;4590;4591;4592;4593	4593			0.0430261	5	2745500	10033000	4824900	3399100
QKAIEDKSRSL	11	0	1273.7	P15924	P15924	1686	1696	DSP	Desmoplakin	yes	yes	3	0.028398	45.915	By matching	By MS/MS	By matching	By matching	By matching	By matching	1	1	1	1	1	1	6291700	509740	2507300	514660	724730	768240	1267100			1350	86	1385	8633;8634;8635;8636;8637;8638	5276	5276			0.0731124	1	509740	2015200	928930	693990
RLEYDDL	7	2	922.44	P15924	P15924	1728	1734	DSP	Desmoplakin	yes	yes	2	0.0073559	129.2	By MS/MS	By MS/MS	By MS/MS	By MS/MS	By MS/MS	By MS/MS	1	1	1	1	1	1	96449000	11828000	36646000	9468500	11524000	11427000	15555000			1486	86	1525	9389;9390;9391;9392;9393;9394	5756;5757;5758;5759	5757			-0.0247108	4	11828000	29453000	17090000	11035000
RRGRSEADSDKNATIL	16	0	1787.92	P15924	P15924	1735	1750	DSP	Desmoplakin	yes	yes	3	0.027535	37.657		By matching		By matching	By matching	By MS/MS		1		1	1	1	11831000	0	1881500	0	3298200	874370	5777000			1516	86	1556	9590;9591;9592;9593	5898	5898			0.061377	1	0	1512200	0	3158300
QISNNRTL	8	0	944.504	P15924	P15924	1757	1764	DSP	Desmoplakin	yes	yes	2	0.0050476	123.69	By matching	By MS/MS	By MS/MS		By matching		1	1	1		1		13191000	1584300	8065500	1335900	0	2205500	0			1347	86	1382	8621;8622;8623;8624	5272	5272			0.0294712	1	1584300	6482600	2411200	0
EAETRVKQRL	10	0	1228.69	P15924	P15924	1844	1853	DSP	Desmoplakin	yes	yes	3	0.014638	57.785	By matching	By MS/MS	By matching	By matching	By matching	By matching	1	1	1	1	1	1	4768300	402850	1903800	181790	814880	599410	865490			326	86	335	2026;2027;2028;2029;2030;2031	1173	1173			0.0835868	1	402850	1530200	328110	780310
ECEKQQIQNDLNQW	14	1	1831.82	P15924	P15924	1854	1867	DSP	Desmoplakin	yes	yes	2	3.8557e-15	153.1	By MS/MS	By MS/MS			By MS/MS	By MS/MS	1	1			1	1	20542000	3673800	7762700	0	0	5097100	4008400			336	86	345	2075;2076;2077;2078	1203;1204	1203			-0.0667243	2	3673800	6239200	0	0
EDSTRETQSQL	11	0	1292.58	P15924	P15924	1918	1928	DSP	Desmoplakin	yes	yes	2	0.013566	82.287		By MS/MS	By matching	By MS/MS	By matching	By MS/MS		1	1	1	1	1	15674000	0	5638500	1720400	1957200	3139700	3218300			346	86	355	2134;2135;2136;2137;2138	1238	1238			-0.0501511	1	0	4531900	3105100	1874200
QREIDKL	7	0	900.503	P15924	P15924	1936	1942	DSP	Desmoplakin	yes	yes	2	0.011892	124.12	By MS/MS	By MS/MS	By MS/MS	By MS/MS		By MS/MS	1	1	1	1		1	42324000	3886900	14909000	4416200	6545000	0	12566000			1374	86	1409	8752;8753;8754;8755;8756	5336;5337;5338	5338			0.048649	3	3886900	11983000	7971000	6267400
GSHRETQTECEW	12	0	1518.62	P15924	P15924	1948	1959	DSP	Desmoplakin	yes	yes	2;3	1.8934e-05	135.86	By matching	By MS/MS	By matching	By MS/MS	By matching	By MS/MS	2	2	2	2	2	2	54889000	4116800	21099000	5697400	8050500	7744800	8181200			683	86	695	4096;4097;4098;4099;4100;4101;4102;4103;4104;4105;4106;4107	2355;2356;2357;2358	2356			-0.122809	4	4116800	16958000	10283000	7709100
LRGAGSIAGASASPKEKY	18	1	1761.94	P15924	P15924	2012	2029	DSP	Desmoplakin	yes	yes	2;3;4	1.5721e-07	110.55	By MS/MS	By MS/MS	By MS/MS	By MS/MS	By MS/MS	By MS/MS	3	3	3	3	3	3	320310000	28111000	90001000	20448000	52036000	41554000	88160000			1157	86	1184	7556;7557;7558;7559;7560;7561;7562;7563;7564;7565;7566;7567;7568;7569;7570;7571;7572;7573	4640;4641;4642;4643;4644;4645;4646;4647;4648	4644			0.0868556	9	28111000	72337000	36908000	49829000
SLVEAKRKKL	10	1	1170.74	P15924	P15924	2030	2039	DSP	Desmoplakin	yes	yes	2;3	0.0064502	76.221	By matching	By matching	By matching	By MS/MS	By matching	By MS/MS	1	2	1	2	2	2	13221000	214120	1443300	139730	4252700	1301200	5869900			1727	86	1770	10880;10881;10882;10883;10884;10885;10886;10887;10888;10889	6708;6709;6710;6711	6711			0.166299	4	214120	1160000	252200	4072300
EAQAATGGIIDPHRNEKL	18	0	1918.99	P15924	P15924	2050	2067	DSP	Desmoplakin	yes	yes	3	1.0288e-05	77.506	By MS/MS	By MS/MS	By MS/MS	By MS/MS	By MS/MS	By MS/MS	1	1	1	1	1	1	31857000	3348700	6603100	2340300	5077700	5548600	8938600			331	86	340	2049;2050;2051;2052;2053;2054	1187;1188;1189;1190;1191	1191			0.0633543	5	3348700	5307200	4224100	4862300
AAEKAITGFDDPF	13	1	1380.66	P15924	P15924	2088	2100	DSP	Desmoplakin	yes	yes	2	7.0552e-06	132.91	By MS/MS	By MS/MS		By MS/MS	By MS/MS	By MS/MS	1	1		1	1	1	86270000	8930600	34152000	0	9663000	11867000	21658000			9	86	9	60;61;62;63;64	34;35;36	35			-0.0189557	3	8930600	27449000	0	9253100
ARGLIDRDLY	10	2	1190.64	P15924	P15924	2150	2159	DSP	Desmoplakin	yes	yes	3	0.032139	96.171		By MS/MS	By matching	By matching	By matching	By matching		1	1	1	1	1	65692000	0	18147000	2407800	13424000	9114300	22598000			141	86	146	875;876;877;878;879	486	486			0.053076	1	0	14586000	4346000	12855000
VDPVTKKKVSY	11	0	1262.72	P15924	P15924	2173	2183	DSP	Desmoplakin	yes	yes	3	0.00050223	97.214	By matching	By MS/MS	By matching	By matching	By matching	By matching	1	1	1	1	1	1	35098000	3373500	11753000	3299300	4515600	4511900	7644700			2038	86	2098	13051;13052;13053;13054;13055;13056	8187	8187			0.102585	1	3373500	9446300	5955000	4324100
NETTKQKLGIY	11	1	1293.69	P15924	P15924	2265	2275	DSP	Desmoplakin	yes	yes	2	0.00059985	126.07	By MS/MS	By MS/MS	By MS/MS	By MS/MS	By MS/MS	By MS/MS	1	1	1	1	1	1	46674000	4045300	15901000	3816600	5962400	6191700	10757000			1229	86	1260	7980;7981;7982;7983;7984;7985	4896;4897;4898;4899;4900	4896			0.0577672	5	4045300	12780000	6888700	5709500
VRPGTALELLEAQAATGF	18	3	1842.98	P15924	P15924	2283	2300	DSP	Desmoplakin	yes	yes	2	0.012661	54.7		By MS/MS						1					922580	0	922580	0	0	0	0			2146	86	2211	13744	8605	8605			0.09619	1	0	741510	0	0
IVDPVSNL	8	0	855.47	P15924	P15924	2301	2308	DSP	Desmoplakin	yes	yes	2	0.0069759	97.473		By MS/MS						1					0	0	0	0	0	0	0			863	86	883	5532	3311	3311			0.0366669	1	0	0	0	0
SAERAVTGYNDPETGNIISL	20	1	2106.02	P15924	P15924	2331	2350	DSP	Desmoplakin	yes	yes	2	0.023133	61.038		By matching				By MS/MS		1				1	1852300	0	507850	0	0	0	1344400			1566	86	1607	9936;9937	6143	6143			0.0141563	1	0	408180	0	0
SAERAVTGYNDPETGNIISLF	21	2	2253.09	P15924	P15924	2331	2351	DSP	Desmoplakin	yes	yes	2	0.020155	49.627	By MS/MS	By MS/MS		By MS/MS	By MS/MS	By MS/MS	1	1		1	1	1	12538000	1080700	5214400	0	1531100	1212200	3499500			1567	86	1608	9938;9939;9940;9941;9942	6144	6144			0.0149188	1	1080700	4191000	0	1466100
NDPETGNIISLF	12	1	1318.64	P15924	P15924	2340	2351	DSP	Desmoplakin	yes	yes	2	0.0087965	134.51	By matching	By MS/MS	By matching	By MS/MS	By MS/MS	By MS/MS	1	1	1	1	1	1	19861000	2201400	8194100	1172700	1846200	2699100	3747500			1219	86	1249	7922;7923;7924;7925;7926;7927	4866	4866			-0.0060786	1	2201400	6585900	2116700	1767900
KKGLIDYETF	10	2	1212.64	P15924	P15924	2484	2493	DSP	Desmoplakin	yes	yes	2	0.006108	105.57	By matching	By MS/MS	By matching	By matching		By matching	1	1	1	1		1	25208000	2436800	14565000	1420700	2747300	0	4037900			945	86	968	6157;6158;6159;6160;6161	3821	3821			0.0412255	1	2436800	11707000	2564200	2630800
SDTLEESSPIAAIF	14	1	1478.71	P15924	P15924	2610	2623	DSP	Desmoplakin	yes	yes	2	2.0303e-15	155.07	By MS/MS	By MS/MS	By MS/MS	By MS/MS	By MS/MS	By MS/MS	1	1	1	1	1	1	17578000	2437100	5158200	1337500	2196000	2828900	3620000			1607	86	1648	10173;10174;10175;10176;10177;10178	6294;6295;6296	6296			-0.00615357	3	2437100	4145900	2414200	2102800
SFSSSSIGH	9	1	907.404	P15924	P15924	2863	2871	DSP	Desmoplakin	yes	yes	2	0.0052038	111.28	By MS/MS	By MS/MS	By MS/MS	By matching	By MS/MS	By MS/MS	1	1	1	1	1	1	21042000	2382900	4291300	2599000	3470000	3795900	4503300			1636	86	1677	10372;10373;10374;10375;10376;10377	6391;6392;6393;6394;6395	6395			-0.0538454	5	2382900	3449100	4691100	3322800
LSAERAVTGY	10	1	1065.55	P15924;P58107;Q15149	P15924	2330	2339	DSP;EPPK1;PLEC	Desmoplakin;Epiplakin;Plectin	no	no	2	0.0045218	120.99	By MS/MS	By MS/MS	By matching	By matching	By matching	By MS/MS	1	1	1	1	1	1	15805000	2675500	4441900	2164000	1795300	1563500	3165200			1165	86;152;215	1194	7626;7627;7628;7629;7630;7631	4698;4699;4700	4698			0.0153225	2	2675500	3570100	3905800	1719100
SAERAVTGY	9	0	952.461	P15924;P58107;Q15149	P15924	2331	2339	DSP;EPPK1;PLEC	Desmoplakin;Epiplakin;Plectin	no	no	2	0.00081613	153.08		By MS/MS	By MS/MS	By MS/MS	By MS/MS	By MS/MS		1	1	1	1	1	86338000	0	32170000	9733500	10556000	9610900	24268000			1565	86;152;215	1606	9931;9932;9933;9934;9935	6138;6139;6140;6141;6142	6138			-0.0167228	2	0	25856000	17568000	10109000
LNPPIEECRY	10	1	1289.61	Q14204	Q14204	971	980	DYNC1H1	Cytoplasmic dynein 1 heavy chain 1	yes	yes	2	0.0189	67.993			By MS/MS						1				0	0	0	0	0	0	0			1129	210	1156	7386	4562	4562			-0.0257977	1	0	0	0	0
EQIDQMKEQPW	11	1	1430.65	Q14204	Q14204	1341	1351	DYNC1H1	Cytoplasmic dynein 1 heavy chain 1	yes	yes	2	0.0032451	91.867	By MS/MS	By MS/MS	By MS/MS	By MS/MS	By MS/MS	By MS/MS	1	1	1	1	1	1	16232000	3115700	2814800	1501300	3293800	2003200	3502900			407	210	417	2485;2486;2487;2488;2489;2490	1429;1430;1431	1429			-0.0480842	2	3115700	2262400	2709800	3154100
IKSKIDNAKSF	11	0	1249.7	Q14204	Q14204	1826	1836	DYNC1H1	Cytoplasmic dynein 1 heavy chain 1	yes	yes	3	0.006151	68.44	By MS/MS	By MS/MS	By matching	By MS/MS	By MS/MS	By MS/MS	1	1	1	1	1	1	35298000	4806600	5144900	3332600	7189900	5775500	9048800			807	210	825	5012;5013;5014;5015;5016;5017	2974;2975;2976;2977	2977			0.0881733	4	4806600	4135200	6015000	6885000
LGVQDKLVQTPL	12	2	1309.76	Q14204	Q14204	1873	1884	DYNC1H1	Cytoplasmic dynein 1 heavy chain 1	yes	yes	2	0.0074003	86.18	By matching	By matching	By MS/MS	By MS/MS	By MS/MS	By MS/MS	1	1	1	1	1	1	32983000	6667600	4368800	3309600	5121500	5966900	7548900			1083	210	1109	7004;7005;7006;7007;7008;7009	4315;4316	4316			0.118062	2	6667600	3511300	5973600	4904300
AMTKPDRQL	9	1	1058.55	Q14204	Q14204	2040	2048	DYNC1H1	Cytoplasmic dynein 1 heavy chain 1	yes	yes	2	0.017831	86.953	By MS/MS	By matching	By MS/MS	By matching	By MS/MS	By MS/MS	1	1	1	1	1	1	5817300	878960	872670	598690	788560	1143500	1534900			115	210	120	728;729;730;731;732;733	408	408			0.027329	1	878960	701400	1080600	755110
FKLCDEQLSSQSHY	14	3	1740.78	Q14204	Q14204	2073	2086	DYNC1H1	Cytoplasmic dynein 1 heavy chain 1	yes	yes	2	2.5235e-05	109.24		By matching				By MS/MS		1				1	2784000	0	646720	0	0	0	2137200			467	210	478	2839;2840	1635	1635			-0.0630232	1	0	519790	0	0
GTQRVISF	8	0	906.492	Q14204	Q14204	2675	2682	DYNC1H1	Cytoplasmic dynein 1 heavy chain 1	yes	yes	2	0.0037005	138.55	By MS/MS	By MS/MS	By matching	By MS/MS	By MS/MS	By MS/MS	1	1	1	1	1	1	68259000	9419700	8049600	8037500	13205000	13587000	15961000			695	210	707	4171;4172;4173;4174;4175;4176	2404;2405;2406;2407	2406			0.0353292	4	9419700	6469800	14507000	12644000
VGACNPPTDPGRKPL	15	0	1577.8	Q14204	Q14204	2709	2723	DYNC1H1	Cytoplasmic dynein 1 heavy chain 1	yes	yes	2;3	0.00019479	74.841	By MS/MS	By MS/MS	By MS/MS	By MS/MS	By MS/MS	By MS/MS	2	2	2	2	2	2	66460000	9388700	10990000	6826700	12671000	10443000	16141000			2057	210	2117	13164;13165;13166;13167;13168;13169;13170;13171;13172;13173;13174;13175	8247;8248;8249;8250;8251;8252;8253;8254;8255;8256;8257	8256			0.0326232	11	9388700	8833100	12322000	12134000
TGEDFDEDLRTVL	13	2	1508.7	Q14204	Q14204	2968	2980	DYNC1H1	Cytoplasmic dynein 1 heavy chain 1	yes	yes	2	0.02691	59.542	By MS/MS	By MS/MS		By MS/MS	By MS/MS	By MS/MS	1	1		1	1	1	10298000	1928600	1882400	0	1974000	1362300	3150400			1891	210	1945	11921;11922;11923;11924;11925	7368;7369	7368			-0.0345343	2	1928600	1512900	0	1890300
SAEEISDAIREKM	13	0	1477.71	Q14204	Q14204	3355	3367	DYNC1H1	Cytoplasmic dynein 1 heavy chain 1	yes	yes	3	0.0074411	48.625	By matching			By MS/MS		By matching	1			1		1	8556900	2332900	0	0	1564900	0	4659100			1563	210	1604	9923;9924;9925	6133	6133			-0.0114878	1	2332900	0	0	1498500
KNQMSTIAGDCLL	13	2	1449.7	Q14204	Q14204	3497	3509	DYNC1H1	Cytoplasmic dynein 1 heavy chain 1	yes	yes	2	0.0051093	83.869	By MS/MS	By matching	By MS/MS		By MS/MS	By MS/MS	1	1	1		1	1	9694500	2405900	1659900	897800	0	1981400	2749600			974	210	999	6344;6345;6346;6347;6348	3932	3932			-0.0112751	1	2405900	1334100	1620500	0
SHHLQQANIQF	11	1	1321.65	Q14204	Q14204	3533	3543	DYNC1H1	Cytoplasmic dynein 1 heavy chain 1	yes	yes	2	0.0035802	90.629				By MS/MS	By MS/MS	By MS/MS				1	1	1	10824000	0	0	0	4097900	2300400	4426000			1675	210	1718	10591;10592;10593	6537	6537			0.00477221	1	0	0	0	3924100
RTDIARTEY	9	0	1123.56	Q14204	Q14204	3544	3552	DYNC1H1	Cytoplasmic dynein 1 heavy chain 1	yes	yes	2	0.030721	84.213	By MS/MS	By MS/MS	By MS/MS	By MS/MS	By MS/MS	By MS/MS	1	1	1	1	1	1	36097000	3933700	5073200	3936500	7349300	5803900	9999800			1539	210	1579	9767;9768;9769;9770;9771;9772	6034	6034			0.00534752	1	3933700	4077500	7105200	7037600
LSNADERLRW	10	2	1258.64	Q14204	Q14204	3553	3562	DYNC1H1	Cytoplasmic dynein 1 heavy chain 1	yes	yes	3	0.0022383	128.27			By MS/MS	By MS/MS	By MS/MS	By MS/MS			1	1	1	1	13674000	0	0	958360	3881500	2747200	6087300			1172	210	1201	7669;7670;7671;7672	4722;4723;4724	4722			0.0228582	3	0	0	1729800	3716900
KAERPDVDEKRSDLL	15	1	1769.93	Q14204	Q14204	3718	3732	DYNC1H1	Cytoplasmic dynein 1 heavy chain 1	yes	yes	3	0.010404	68.283						By MS/MS						1	0	0	0	0	0	0	0			873	210	893	5585	3349	3349			0.0730095	1	0	0	0	0
KGTVGEPTYDAEF	13	1	1412.65	Q14204	Q14204	3893	3905	DYNC1H1	Cytoplasmic dynein 1 heavy chain 1	yes	yes	2	0.0016796	81.865	By MS/MS					By MS/MS	1					1	4267500	0	0	0	0	0	4267500			930	210	952	6063;6064	3764;3765	3764			-0.0438418	2	0	0	0	0
SAGSTPRIQGL	11	0	1085.58	Q14204	Q14204	3917	3927	DYNC1H1	Cytoplasmic dynein 1 heavy chain 1	yes	yes	2	0.0026168	117.53	By MS/MS	By MS/MS			By MS/MS	By MS/MS	1	1			1	1	21420000	4154100	4564400	0	0	5125600	7575700			1571	210	1612	9956;9957;9958;9959	6150;6151;6152	6152			0.0435534	2	4154100	3668600	0	0
VFEPPPGVKANML	13	2	1397.74	Q14204	Q14204	4146	4158	DYNC1H1	Cytoplasmic dynein 1 heavy chain 1	yes	yes	2	0.030355	58.676	By MS/MS	By matching	By matching	By MS/MS	By MS/MS	By MS/MS	1	1	1	1	1	1	6752400	884140	678180	434900	1601800	1381900	1771500			2055	210	2115	13157;13158;13159;13160;13161;13162	8245	8245			0.0547483	1	884140	545080	784970	1533800
GGRVDNEFDQRLL	13	2	1517.76	Q14204	Q14204	4253	4265	DYNC1H1	Cytoplasmic dynein 1 heavy chain 1	yes	yes	3	0.015817	70.438	By matching	By MS/MS		By MS/MS	By matching	By MS/MS	1	1		1	1	1	13070000	1493100	2006800	0	3341000	1588700	4640100			588	210	599	3483;3484;3485;3486;3487	2000;2001	2001			0.0204851	2	1493100	1612900	0	3199300
ITATRQY	7	0	851.45	Q14204	Q14204	4521	4527	DYNC1H1	Cytoplasmic dynein 1 heavy chain 1	yes	yes	2	0.017997	80.294					By MS/MS						1		0	0	0	0	0	0	0			856	210	876	5281	3124	3124			0.0184494	1	0	0	0	0
GPAGTGKTESVKAL	14	0	1314.71	Q14204;Q8NCM8	Q14204	1906	1919	DYNC1H1;DYNC2H1	Cytoplasmic dynein 1 heavy chain 1;Cytoplasmic dynein 2 heavy chain 1	yes	no	2;3	8.2535e-08	130.98	By matching	By matching	By matching	By MS/MS	By matching	By MS/MS	2	2	2	2	2	2	82862000	13920000	10950000	12992000	12300000	13117000	19582000			642	210	654	3811;3812;3813;3814;3815;3816;3817;3818;3819;3820;3821;3822	2182;2183	2182			0.0695611	2	13920000	8800700	23450000	11779000
YVTIIDAPGHRDF	13	1	1502.75	P68104;Q5VTE0	P68104	86	98	EEF1A1;EEF1A1P5	Elongation factor 1-alpha 1;Putative elongation factor 1-alpha-like 3	yes	no	3	7.6366e-12	93.623	By matching			By MS/MS	By MS/MS	By MS/MS	1			1	1	1	42097000	4779600	0	0	15996000	0	21321000			2201	180	2269	14059;14060;14061;14062	8780;8781;8782	8781			0.020512	3	4779600	0	0	15318000
VTIIDAPGHRDF	12	0	1339.69	P68104;Q5VTE0	P68104	87	98	EEF1A1;EEF1A1P5	Elongation factor 1-alpha 1;Putative elongation factor 1-alpha-like 3	yes	no	2	0.0078367	83.499	By matching	By MS/MS		By MS/MS	By matching	By matching	1	1		1	1	1	32770000	2617100	5078700	0	7470000	6290400	11314000			2162	180	2227	13821;13822;13823;13824;13825	8649;8650	8649			0.0321926	1	2617100	4082000	0	7153200
EEIVKEVSTY	10	0	1195.6	P68104;Q5VTE0	P68104	168	177	EEF1A1;EEF1A1P5	Elongation factor 1-alpha 1;Putative elongation factor 1-alpha-like 3	yes	no	2	0.0052582	106.91	By MS/MS	By MS/MS	By MS/MS	By MS/MS	By matching	By MS/MS	1	1	1	1	1	1	207280000	27430000	31475000	17977000	40569000	43863000	45968000			356	180	365	2183;2184;2185;2186;2187;2188	1259;1260;1261;1262	1261			0.0072595	4	27430000	25298000	32447000	38848000
IKKIGYNPDTVAF	13	1	1464.8	P68104;Q5VTE0	P68104	178	190	EEF1A1;EEF1A1P5	Elongation factor 1-alpha 1;Putative elongation factor 1-alpha-like 3	yes	no	2	0.00035292	112.75	By MS/MS	By MS/MS	By MS/MS	By MS/MS	By MS/MS	By MS/MS	1	1	1	1	1	1	104560000	12965000	16957000	5805200	29221000	18009000	21605000			801	180	819	4965;4966;4967;4968;4969;4970	2949;2950;2951;2952	2951			0.0838584	4	12965000	13629000	10478000	27982000
KSGDAAIVDMVPGKPM	16	1	1614.81	P68104;Q5VTE0	P68104	395	410	EEF1A1;EEF1A1P5	Elongation factor 1-alpha 1;Putative elongation factor 1-alpha-like 3	yes	no	3	0.0045641	59.261	By matching	By matching		By MS/MS	By MS/MS	By MS/MS	1	1		1	1	1	67937000	10019000	13662000	0	13307000	12719000	18230000			993	180	1019	6487;6488;6489;6490;6491	4017;4018	4017			0.0281359	2	10019000	10981000	0	12743000
CVESFSDYPPLGRF	14	3	1672.76	P68104;Q5VTE0	P68104	411	424	EEF1A1;EEF1A1P5	Elongation factor 1-alpha 1;Putative elongation factor 1-alpha-like 3	yes	no	2	0.020867	77.662	By matching			By matching	By matching	By MS/MS	1			1	1	1	3174600	135460	0	0	1044400	831310	1163500			205	180	210	1282;1283;1284;1285	712	712			-0.053925	0	135460	0	0	1000100
SDYPPLGRF	9	2	1050.51	P68104;Q5VTE0	P68104	416	424	EEF1A1;EEF1A1P5	Elongation factor 1-alpha 1;Putative elongation factor 1-alpha-like 3	yes	no	2	0.021229	102.77	By matching	By MS/MS	By MS/MS	By MS/MS	By MS/MS	By MS/MS	1	1	1	1	1	1	43621000	9162100	7464400	4020700	7764100	7280500	7929200			1609	180	1650	10185;10186;10187;10188;10189;10190	6301;6302	6301			-0.00979117	1	9162100	5999400	7257100	7434800
EKEAAEMGKGSF	12	1	1282.59	P68104;Q5VTE0;Q05639	P68104	43	54	EEF1A1;EEF1A1P5;EEF1A2	Elongation factor 1-alpha 1;Putative elongation factor 1-alpha-like 3;Elongation factor 1-alpha 2	yes	no	2	0.00092655	113.93	By MS/MS	By MS/MS	By MS/MS	By MS/MS	By MS/MS	By MS/MS	1	1	1	1	1	1	23252000	3270700	3864500	2415700	3568100	4148100	5984500			377	180	386	2292;2293;2294;2295;2296;2297	1315;1316;1317;1318;1319	1319			-0.0436378	5	3270700	3106100	4360200	3416800
TLGVKQL	7	1	757.47	P68104;Q5VTE0;Q05639	P68104	142	148	EEF1A1;EEF1A1P5;EEF1A2	Elongation factor 1-alpha 1;Putative elongation factor 1-alpha-like 3;Elongation factor 1-alpha 2	yes	no	2	0.015324	117.62	By MS/MS	By MS/MS	By MS/MS	By MS/MS	By MS/MS	By MS/MS	1	1	1	1	1	1	287070000	42050000	37014000	28165000	60959000	56026000	62860000			1936	180	1993	12438;12439;12440;12441;12442;12443	7808	7808			0.0813532	1	42050000	29749000	50835000	58373000
NHPGQISAGY	10	0	1042.48	P68104;Q5VTE0;Q05639	P68104	348	357	EEF1A1;EEF1A1P5;EEF1A2	Elongation factor 1-alpha 1;Putative elongation factor 1-alpha-like 3;Elongation factor 1-alpha 2	yes	no	2	0.01679	85.212	By MS/MS	By MS/MS	By MS/MS		By MS/MS	By MS/MS	1	1	1		1	1	185820000	38761000	34535000	21997000	0	39728000	50796000			1239	180	1271	8042;8043;8044;8045;8046	4944;4945;4946	4946			-0.0363348	3	38761000	27757000	39702000	0
SGAQVRVL	8	0	828.482	P26641	P26641	25	32	EEF1G	Elongation factor 1-gamma	yes	yes	2	0.017397	80.462	By MS/MS	By MS/MS					1	1					0	0	0	0	0	0	0			1639	102	1680	10382;10383	6398;6399	6399			0.0606494	2	0	0	0	0
GQTNRTPEFL	10	1	1161.58	P26641	P26641	41	50	EEF1G	Elongation factor 1-gamma	yes	yes	2	0.030337	61.691					By MS/MS						1		0	0	0	0	0	0	0			659	102	671	3910	2243	2243			0.00351038	1	0	0	0	0
VSFADSDIVPPASTW	15	1	1590.76	P26641	P26641	99	113	EEF1G	Elongation factor 1-gamma	yes	yes	2	0.027622	54.608				By MS/MS	By MS/MS	By MS/MS				1	1	1	4456200	0	0	0	1031900	1583600	1840700			2152	102	2217	13774;13775;13776	8625	8625			-0.0151596	1	0	0	0	988090
VFRGQEL	7	1	847.455	P26641	P26641	376	382	EEF1G	Elongation factor 1-gamma	yes	yes	2	0.023728	92.191					By MS/MS						1		0	0	0	0	0	0	0			2056	102	2116	13163	8246	8246			0.0253725	1	0	0	0	0
RKLDPGSEETQTL	13	1	1472.75	P26641	P26641	400	412	EEF1G	Elongation factor 1-gamma	yes	yes	2;3	0.00068465	114.89	By MS/MS	By MS/MS	By MS/MS	By MS/MS	By MS/MS	By MS/MS	2	2	2	2	2	2	47929000	8474600	2904200	6261000	10088000	9465700	10735000			1473	102	1512	9300;9301;9302;9303;9304;9305;9306;9307;9308;9309;9310;9311	5702;5703;5704;5705;5706;5707	5706			0.0296227	6	8474600	2334200	11301000	9660400
TVDQIRAIM	9	0	1045.56	P13639	P13639	5	13	EEF2	Elongation factor 2	yes	yes	2	0.018739	81.548	By matching	By matching	By matching	By matching	By MS/MS	By matching	1	1	1	1	1	1	32972000	6548500	7589900	2242500	5926200	4333300	6332000			2002	81	2059	12821;12822;12823;12824;12825;12826	8054	8054			0.0380579	0	6548500	6100300	4047500	5674800
ELQLEPEELY	10	3	1261.61	P13639	P13639	166	175	EEF2	Elongation factor 2	yes	yes	2	0.0199	91.318	By MS/MS	By MS/MS	By MS/MS	By MS/MS	By MS/MS	By MS/MS	1	1	1	1	1	1	51028000	10786000	11312000	5303900	6821900	7862200	8941700			399	81	408	2429;2430;2431;2432;2433;2434	1400	1400			-0.0125407	1	10786000	9092200	9573100	6532500
GDRYFDPANGKF	12	2	1385.64	P13639	P13639	262	273	EEF2	Elongation factor 2	yes	yes	2	0.0022146	98.04	By MS/MS	By matching	By MS/MS	By MS/MS		By MS/MS	1	1	1	1		1	18061000	2574300	3385900	2267600	5407000	0	4426300			503	81	514	3020;3021;3022;3023;3024	1733;1734;1735	1734			-0.040979	3	2574300	2721400	4092900	5177700
SKSATSPEGKKLPRTF	16	1	1732.95	P13639	P13639	274	289	EEF2	Elongation factor 2	yes	yes	3	0.0043117	59.862	By matching	By matching		By MS/MS	By matching	By matching	1	1		1	1	1	18364000	1781600	1511100	0	6918000	2001000	6151900			1700	81	1743	10730;10731;10732;10733;10734	6613	6613			0.110027	1	1781600	1214500	0	6624600
DIKLDSEDKDKEGKPL	16	1	1828.94	P13639	P13639	320	335	EEF2	Elongation factor 2	yes	yes	3;4	4.3486e-05	76.85	By MS/MS	By MS/MS	By MS/MS	By MS/MS	By MS/MS	By MS/MS	2	2	2	2	2	2	84989000	15816000	17055000	5394000	14347000	13699000	18679000			246	81	253	1534;1535;1536;1537;1538;1539;1540;1541;1542;1543;1544;1545	845;846;847;848;849;850;851;852;853	846			0.0605098	9	15816000	13708000	9735800	13738000
ISKMVPTSDKGRFY	14	2	1627.84	P13639	P13639	398	411	EEF2	Elongation factor 2	yes	yes	3	0.024088	67.234	By MS/MS	By MS/MS	By matching	By MS/MS	By MS/MS	By MS/MS	1	2	2	2	2	2	43951000	2275700	6278500	2356700	11823000	6649100	14569000			850	81	869;870	5250;5251;5252;5253;5254;5255;5256;5257;5258;5259;5260	3106;3107	3107	39		0.0504066	2	2275700	5046300	4253700	11321000
LKPIQRTIL	9	1	1080.7	P13639	P13639	444	452	EEF2	Elongation factor 2	yes	yes	3	0.029842	63.076	By MS/MS	By MS/MS	By matching	By MS/MS	By MS/MS	By MS/MS	1	1	1	1	1	1	45487000	5932700	7046300	1417900	11726000	6287700	13076000			1103	81	1130	7126;7127;7128;7129;7130;7131	4370;4371	4370			0.164792	2	5932700	5663400	2559200	11229000
RETVSEESNVL	11	0	1261.62	P13639	P13639	580	590	EEF2	Elongation factor 2	yes	yes	2	0.0026089	107.57	By MS/MS	By MS/MS	By MS/MS	By MS/MS	By MS/MS	By MS/MS	1	1	1	1	1	1	198800000	35817000	36113000	23667000	33131000	30916000	39154000			1435	81	1472	9094;9095;9096;9097;9098;9099	5572;5573	5572			-0.00533335	2	35817000	29025000	42717000	31726000
INLIDSPGHVDF	12	1	1325.66	P13639;Q7Z2Z2	P13639	100	111	EEF2;EFTUD1	Elongation factor 2;Elongation factor Tu GTP-binding domain-containing protein 1	yes	no	2	0.007077	79.906	By MS/MS	By MS/MS	By MS/MS	By matching	By matching	By matching	1	1	1	1	1	1	10903000	2016500	2373100	517220	1647400	1909400	2439800			830	81	849	5142;5143;5144;5145;5146;5147	3051	3051			0.0117615	1	2016500	1907400	933540	1577500
RVLVPATDRNAL	12	1	1323.76	P60228	P60228	155	166	EIF3E	Eukaryotic translation initiation factor 3 subunit E	yes	yes	3	0.014062	39.878	By MS/MS	By matching	By matching	By matching	By matching	By matching	1	1	1	1	1	1	27823000	4194900	4734000	1829100	5174000	4216600	7674600			1554	153	1595	9876;9877;9878;9879;9880;9881	6107	6107			0.113352	0	4194900	3804900	3301300	4954500
KETIDNNSVSSPL	13	0	1402.69	P60228	P60228	193	205	EIF3E	Eukaryotic translation initiation factor 3 subunit E	yes	yes	2	0.00090505	100.02	By MS/MS	By MS/MS			By MS/MS	By matching	1	1			1	1	12088000	4009300	3299300	0	0	2459700	2319800			909	153	929	5807;5808;5809;5810	3494;3495	3495			0.00874892	2	4009300	2651800	0	0
QSLQQRTW	8	1	1045.53	P60228	P60228	206	213	EIF3E	Eukaryotic translation initiation factor 3 subunit E	yes	yes	2	0.00035007	155	By MS/MS	By MS/MS	By MS/MS	By MS/MS	By MS/MS	By MS/MS	1	1	1	1	1	1	21792000	3096500	3499100	2709200	4299600	2437900	5750000			1385	153	1420	8821;8822;8823;8824;8825;8826	5372;5373;5374;5375;5376;5377	5375			0.00954804	6	3096500	2812400	4889900	4117200
LYQPQYL	7	3	923.475	P60228	P60228	237	243	EIF3E	Eukaryotic translation initiation factor 3 subunit E	yes	yes	2	0.033175	78.166	By MS/MS	By MS/MS					1	1					0	0	0	0	0	0	0			1191	153	1220	7767;7768	4792;4793	4792			0.01047	2	0	0	0	0
DFDGAQKKL	9	1	1020.52	P60228	P60228	304	312	EIF3E	Eukaryotic translation initiation factor 3 subunit E	yes	yes	2	0.0092609	101.6	By MS/MS	By MS/MS	By MS/MS	By MS/MS	By MS/MS	By MS/MS	1	1	1	1	1	1	26188000	4841100	5386600	2813300	3921400	2735700	6490100			225	153	231	1404;1405;1406;1407;1408;1409	777	777			0.0145687	1	4841100	4329400	5077800	3755100
NMTPEEAERW	10	1	1261.54	P60228	P60228	361	370	EIF3E	Eukaryotic translation initiation factor 3 subunit E	yes	yes	2	0.028373	74.376	By MS/MS				By MS/MS		1				1		6861400	3901100	0	0	0	2960300	0			1274	153	1307	8227;8228	5059	5059			-0.0805722	1	3901100	0	0	0
QQVIEKTKSL	10	0	1172.68	P60228	P60228	402	411	EIF3E	Eukaryotic translation initiation factor 3 subunit E	yes	yes	3	0.022875	53.597	By MS/MS	By matching	By matching	By MS/MS	By matching	By MS/MS	1	1	1	1	1	1	24381000	4697700	3384000	3189900	4341000	3668500	5099700			1372	153	1407	8741;8742;8743;8744;8745;8746	5333;5334	5334			0.0970564	2	4697700	2719800	5757500	4156900
DLKATQAL	8	1	858.481	P60842	P60842	97	104	EIF4A1	Eukaryotic initiation factor 4A-I	yes	yes	2	0.029391	92.491	By MS/MS	By matching	By MS/MS	By MS/MS	By MS/MS	By matching	1	1	1	1	2	1	32891000	6089200	2937600	3607200	5373600	7071400	7811800			262	155	269	1630;1631;1632;1633;1634;1635;1636	920;921;922;923	921			0.046181	4	6089200	2361100	6510700	5145600
KDQIYDIF	8	1	1040.52	P60842	P60842	193	200	EIF4A1	Eukaryotic initiation factor 4A-I	yes	yes	2	0.018966	104.21	By MS/MS	By MS/MS	By MS/MS	By MS/MS	By MS/MS	By MS/MS	1	1	1	1	1	1	26405000	3548300	3629400	1751500	5446700	4958100	7071300			900	155	920	5754;5755;5756;5757;5758;5759	3457;3458;3459	3458			-0.000776522	3	3548300	2917000	3161400	5215600
DVIAQAQSGTGKTATF	16	0	1593.8	P60842;Q14240	P60842	71	86	EIF4A1;EIF4A2	Eukaryotic initiation factor 4A-I;Eukaryotic initiation factor 4A-II;Eukaryotic initiation factor 4A-II, N-terminally processed	yes	no	2	3.8236e-17	158.42	By MS/MS	By MS/MS	By MS/MS	By MS/MS	By MS/MS	By MS/MS	1	1	1	1	1	1	58641000	9061900	6569300	6033900	12013000	10902000	14061000			309	155	318	1915;1916;1917;1918;1919;1920	1106;1107;1108;1109;1110;1111	1111			0.0267023	6	9061900	5280000	10891000	11503000
DLPTNRENY	9	1	1120.51	P60842;Q14240	P60842	348	356	EIF4A1;EIF4A2	Eukaryotic initiation factor 4A-I;Eukaryotic initiation factor 4A-II;Eukaryotic initiation factor 4A-II, N-terminally processed	yes	no	2	0.012315	94.874	By MS/MS	By MS/MS	By MS/MS	By MS/MS	By MS/MS	By MS/MS	1	1	1	1	1	1	60912000	9331400	7903700	7056500	11448000	11779000	13393000			266	155	273	1644;1645;1646;1647;1648;1649	930;931	931			-0.0405353	2	9331400	6352500	12736000	10963000
AVQIQKGL	8	0	855.518	P38919	P38919	119	126	EIF4A3	Eukaryotic initiation factor 4A-III;Eukaryotic initiation factor 4A-III, N-terminally processed	yes	yes	2	0.0281	86.512	By matching	By matching	By matching	By MS/MS	By MS/MS	By matching	1	1	1	1	1	1	17983000	3268000	2880300	1817100	2228100	4754400	3034800			174	119	179	1078;1079;1080;1081;1082;1083	594;595	595			0.0842639	0	3268000	2315000	3279700	2133600
DYGQHVVAGTPGRVF	15	1	1601.8	P38919	P38919	154	168	EIF4A3	Eukaryotic initiation factor 4A-III;Eukaryotic initiation factor 4A-III, N-terminally processed	yes	yes	2;3	0.00035959	95.417	By matching	By matching	By matching	By MS/MS	By MS/MS	By MS/MS	2	1	2	2	2	2	63292000	7734200	5031400	4819400	17355000	10042000	18311000			319	119	328	1969;1970;1971;1972;1973;1974;1975;1976;1977;1978;1979	1150;1151;1152;1153	1153			0.0182139	4	7734200	4043900	8698600	16619000
ARGLDVPQVSL	11	1	1153.65	P38919	P38919	338	348	EIF4A3	Eukaryotic initiation factor 4A-III;Eukaryotic initiation factor 4A-III, N-terminally processed	yes	yes	2	0.028652	65.157	By MS/MS	By MS/MS	By matching	By MS/MS	By MS/MS	By MS/MS	1	1	1	1	1	1	25974000	4893700	3782700	1446400	5083800	5020500	5747400			140	119	145	869;870;871;872;873;874	485	485			0.0748449	1	4893700	3040300	2610600	4868200
VKNDDIRIL	9	0	1084.62	P38919	P38919	381	389	EIF4A3	Eukaryotic initiation factor 4A-III;Eukaryotic initiation factor 4A-III, N-terminally processed	yes	yes	2;3	0.002811	111.82	By MS/MS	By MS/MS	By MS/MS	By MS/MS	By MS/MS	By MS/MS	1	2	1	2	2	2	57365000	3672800	8934800	1720500	15292000	11028000	16717000			2099	119	2162	13434;13435;13436;13437;13438;13439;13440;13441;13442;13443	8431;8432;8433;8434;8435	8435			0.085131	5	3672800	7181200	3105400	14643000
LLPGSQERL	9	2	1011.57	P58107	P58107	616	624	EPPK1	Epiplakin	yes	yes	2	0.031427	85.212	By MS/MS	By MS/MS		By matching	By matching	By MS/MS	1	1		1	1	1	21283000	3654700	4772000	0	3564500	3305200	5986300			1111	152	1138	7171;7172;7173;7174;7175	4395	4395			0.0659715	1	3654700	3835400	0	3413300
SAERAVTGYTDPY	13	1	1428.65	P58107	P58107	683	695	EPPK1	Epiplakin	yes	no	2	0.0011777	96.342	By MS/MS	By MS/MS	By MS/MS	By matching	By matching	By MS/MS	1	1	1	1	1	1	17404000	2499800	2938500	1654100	2947100	2611600	4752600			1568	152	1609	9943;9944;9945;9946;9947;9948	6145;6146;6147	6147			-0.0450566	3	2499800	2361800	2985600	2822100
KGVLRPGTAL	10	1	1010.62	P58107	P58107	2251	2260	EPPK1	Epiplakin	yes	no	2	0.0031342	119.21	By MS/MS	By MS/MS	By MS/MS	By MS/MS	By MS/MS	By MS/MS	1	1	1	1	1	1	60711000	6923700	14347000	4163400	9403700	8493500	17379000			931	152	953	6065;6066;6067;6068;6069;6070	3766;3767;3768;3769;3770	3770			0.118777	5	6923700	11531000	7514600	9004900
VIDPVRNL	8	0	924.539	P58107	P58107	2272	2279	EPPK1	Epiplakin	yes	no	2	0.029732	100.74	By MS/MS	By MS/MS	By MS/MS	By MS/MS	By MS/MS	By MS/MS	1	1	1	1	1	1	80406000	11844000	21748000	7552200	11899000	8932500	18430000			2083	152	2144	13323;13324;13325;13326;13327;13328	8357;8358;8359	8357			0.0739778	3	11844000	17480000	13631000	11394000
REVSEDRRQDLL	12	1	1514.78	P58107	P58107	2461	2472	EPPK1	Epiplakin	yes	no	3	0.0071742	59.116				By MS/MS	By matching	By MS/MS				1	1	1	11983000	0	0	0	3690500	2674300	5618400			1437	152	1474	9105;9106;9107	5575;5576	5576			0.043319	2	0	0	0	3534000
RAGTLTVEELGATL	14	2	1429.78	P58107	P58107	2476	2489	EPPK1	Epiplakin	yes	no	2	0.0012862	94.297		By MS/MS				By MS/MS		1				1	2992100	0	0	0	0	0	2992100			1402	152	1437	8918;8919	5467;5468	5468			0.0799605	2	0	0	0	0
LVQPTKRPEGRTY	13	1	1543.85	P84090	P84090	7	19	ERH	Enhancer of rudimentary homolog	yes	yes	3;4	0.0038941	65.563	By MS/MS	By MS/MS	By MS/MS	By MS/MS	By MS/MS	By MS/MS	2	2	2	2	1	2	101880000	11229000	9186900	10902000	29157000	14013000	27392000			1185	184	1214	7736;7737;7738;7739;7740;7741;7742;7743;7744;7745;7746	4773;4774;4775;4776;4777;4778;4779	4774			0.0969055	7	11229000	7383900	19678000	27920000
VQPTKRPEGRTY	12	0	1430.76	P84090	P84090	8	19	ERH	Enhancer of rudimentary homolog	yes	yes	3	0.02202	48.004	By MS/MS	By MS/MS	By MS/MS	By matching		By MS/MS	1	1	1	1		1	6496800	896640	699470	732680	2253000	0	1915000			2131	184	2195	13647;13648;13649;13650;13651	8529;8530	8530			0.0648602	2	896640	562190	1322400	2157500
KRMNPNSPSITY	12	1	1406.7	P84090	P84090	41	52	ERH	Enhancer of rudimentary homolog	yes	yes	2	0.018961	50.473	By matching		By MS/MS	By MS/MS		By MS/MS	1		1	1		1	11263000	3410900	0	1159600	3873300	0	2819600			989	184	1015	6457;6458;6459;6460	4007;4008	4007	67		0.0105528	2	3410900	0	2093100	3709000
ATVQQLEGRW	10	1	1186.61	Q01469	Q01469	2	11	FABP5	Fatty acid-binding protein, epidermal	yes	no	2	0.034186	67.897	By MS/MS	By MS/MS		By matching	By MS/MS	By MS/MS	1	1		1	1	1	25962000	1688800	5514100	0	972960	1140200	16646000			169	191	174	1040;1041;1042;1043;1044	577	577			0.0236303	1	1688800	4431900	0	931690
RLVDSKGFDEY	11	2	1327.64	Q01469	Q01469	12	22	FABP5	Fatty acid-binding protein, epidermal	yes	yes	2	0.0085331	86.898		By MS/MS				By MS/MS		1				1	41033000	0	23639000	0	0	0	17394000			1493	191	1532	9427;9428	5784;5785	5784			-0.00988441	2	0	18999000	0	0
TDGALVQHQEW	11	1	1282.59	Q01469;A8MUU1	Q01469	90	100	FABP5;FABP5P3	Fatty acid-binding protein, epidermal;Putative fatty acid-binding protein 5-like protein 3	yes	no	2	3.622e-09	159.34		By MS/MS						1					9729400	0	9729400	0	0	0	0			1869	191	1921	11748	7260	7260			-0.0357788	1	0	7819900	0	0
NIDTSSESPDHY	12	0	1363.55	P49327	P49327	863	874	FASN	Fatty acid synthase;[Acyl-carrier-protein] S-acetyltransferase;[Acyl-carrier-protein] S-malonyltransferase;3-oxoacyl-[acyl-carrier-protein] synthase;3-oxoacyl-[acyl-carrier-protein] reductase;3-hydroxyacyl-[acyl-carrier-protein] dehydratase;Enoyl-[acyl-carrier-protein] reductase;Oleoyl-[acyl-carrier-protein] hydrolase	yes	yes	2	6.296e-05	128.69	By MS/MS	By MS/MS	By MS/MS	By MS/MS	By MS/MS	By MS/MS	1	1	1	1	1	1	10549000	1389700	1809800	1367200	1507900	2148700	2326000			1241	137	1273	8049;8050;8051;8052;8053;8054	4948;4949;4950;4951;4952;4953	4953			-0.114431	5	1389700	1454600	2467800	1443900
DHPESPTPNPTEPL	14	0	1529.7	P49327	P49327	970	983	FASN	Fatty acid synthase;[Acyl-carrier-protein] S-acetyltransferase;[Acyl-carrier-protein] S-malonyltransferase;3-oxoacyl-[acyl-carrier-protein] synthase;3-oxoacyl-[acyl-carrier-protein] reductase;3-hydroxyacyl-[acyl-carrier-protein] dehydratase;Enoyl-[acyl-carrier-protein] reductase;Oleoyl-[acyl-carrier-protein] hydrolase	yes	yes	2	0.014465	62.823	By matching	By matching	By MS/MS	By matching	By matching	By matching	1	1	1	1	1	1	21171000	3803400	3304100	2631400	3327800	3528500	4575700			238	137	244	1479;1480;1481;1482;1483;1484	810	810			-0.0438601	1	3803400	2655700	4749400	3186600
TLEEAASVPVVY	12	1	1276.66	P49327	P49327	1641	1652	FASN	Fatty acid synthase;[Acyl-carrier-protein] S-acetyltransferase;[Acyl-carrier-protein] S-malonyltransferase;3-oxoacyl-[acyl-carrier-protein] synthase;3-oxoacyl-[acyl-carrier-protein] reductase;3-hydroxyacyl-[acyl-carrier-protein] dehydratase;Enoyl-[acyl-carrier-protein] reductase;Oleoyl-[acyl-carrier-protein] hydrolase	yes	yes	2	0.0038411	89.752	By MS/MS	By matching	By matching	By matching	By MS/MS	By matching	1	1	1	1	1	1	14367000	2275500	2231900	1485700	2703100	2541500	3129700			1933	137	1990	12418;12419;12420;12421;12422;12423	7801;7802	7801			0.0278221	2	2275500	1793900	2681600	2588400
TTVGSAEKRAY	11	0	1181.6	P49327	P49327	1697	1707	FASN	Fatty acid synthase;[Acyl-carrier-protein] S-acetyltransferase;[Acyl-carrier-protein] S-malonyltransferase;3-oxoacyl-[acyl-carrier-protein] synthase;3-oxoacyl-[acyl-carrier-protein] reductase;3-hydroxyacyl-[acyl-carrier-protein] dehydratase;Enoyl-[acyl-carrier-protein] reductase;Oleoyl-[acyl-carrier-protein] hydrolase	yes	yes	2;3	0.0021524	112.84	By MS/MS	By MS/MS	By MS/MS	By MS/MS	By MS/MS	By MS/MS	2	2	2	2	2	2	23229000	3180500	2939900	2656700	4557200	3759700	6135200			1999	137	2056	12797;12798;12799;12800;12801;12802;12803;12804;12805;12806;12807;12808	8036;8037;8038;8039;8040;8041;8042;8043;8044;8045;8046	8043			0.0205131	11	3180500	2362900	4795100	4363900
LQARFPQLDSTSF	13	3	1508.76	P49327	P49327	1708	1720	FASN	Fatty acid synthase;[Acyl-carrier-protein] S-acetyltransferase;[Acyl-carrier-protein] S-malonyltransferase;3-oxoacyl-[acyl-carrier-protein] synthase;3-oxoacyl-[acyl-carrier-protein] reductase;3-hydroxyacyl-[acyl-carrier-protein] dehydratase;Enoyl-[acyl-carrier-protein] reductase;Oleoyl-[acyl-carrier-protein] hydrolase	yes	yes	2	0.01443	74.162		By MS/MS	By matching	By MS/MS	By MS/MS	By MS/MS		1	1	1	1	1	8924900	0	1324500	434230	2220000	1793300	3152800			1134	137	1161	7410;7411;7412;7413;7414	4572;4573;4574	4573			0.0283118	3	0	1064500	783750	2125900
IIAGGLGGF	9	1	803.454	P49327	P49327	1888	1896	FASN	Fatty acid synthase;[Acyl-carrier-protein] S-acetyltransferase;[Acyl-carrier-protein] S-malonyltransferase;3-oxoacyl-[acyl-carrier-protein] synthase;3-oxoacyl-[acyl-carrier-protein] reductase;3-hydroxyacyl-[acyl-carrier-protein] dehydratase;Enoyl-[acyl-carrier-protein] reductase;Oleoyl-[acyl-carrier-protein] hydrolase	yes	yes	1	3.4199e-11	124.34	By matching	By MS/MS	By matching	By matching	By matching	By matching	1	1	1	1	1	1	20357000	2858900	2684300	2086600	3728500	3694900	5304200			791	137	808	4913;4914;4915;4916;4917;4918	2921	2921			0.0445503	0	2858900	2157400	3766100	3570400
RDGLLENQTPEFF	13	3	1564.75	P49327	P49327	1976	1988	FASN	Fatty acid synthase;[Acyl-carrier-protein] S-acetyltransferase;[Acyl-carrier-protein] S-malonyltransferase;3-oxoacyl-[acyl-carrier-protein] synthase;3-oxoacyl-[acyl-carrier-protein] reductase;3-hydroxyacyl-[acyl-carrier-protein] dehydratase;Enoyl-[acyl-carrier-protein] reductase;Oleoyl-[acyl-carrier-protein] hydrolase	yes	yes	2	0.01202	78.655		By MS/MS		By MS/MS	By MS/MS	By MS/MS		1		1	1	1	6306100	0	1042800	0	1764300	1148800	2350300			1418	137	1455	8997;8998;8999;9000	5514	5514			-0.00761426	1	0	838140	0	1689400
SSVSCGRGNAGQSNY	15	0	1542.65	P49327	P49327	2020	2034	FASN	Fatty acid synthase;[Acyl-carrier-protein] S-acetyltransferase;[Acyl-carrier-protein] S-malonyltransferase;3-oxoacyl-[acyl-carrier-protein] synthase;3-oxoacyl-[acyl-carrier-protein] reductase;3-hydroxyacyl-[acyl-carrier-protein] dehydratase;Enoyl-[acyl-carrier-protein] reductase;Oleoyl-[acyl-carrier-protein] hydrolase	yes	yes	2	2.6882e-05	106.49	By MS/MS	By MS/MS	By MS/MS	By MS/MS	By MS/MS	By MS/MS	1	1	1	1	1	1	8016300	981630	988410	805910	1739500	1449600	2051300			1809	137	1859	11389;11390;11391;11392;11393;11394	7047	7047			-0.101501	1	981630	794430	1454600	1665700
GYDQHGSSSGKTSGF	15	1	1513.64	CON__Q5D862;Q5D862	CON__Q5D862	465	479	FLG2	Filaggrin-2	yes	no	2;3	0.00069462	91.549	By MS/MS	By MS/MS	By matching	By matching	By matching	By matching	2	2	2	1	2	2	13721000	3509900	5500400	1273700	477150	1745700	1213900		+	704	17	716	4222;4223;4224;4225;4226;4227;4228;4229;4230;4231;4232	2431;2432	2432			-0.0929264	2	3509900	4420800	2299000	456910
SGFGQHGSGSGQSSGF	16	1	1482.61	CON__Q5D862;Q5D862	CON__Q5D862	477	492	FLG2	Filaggrin-2	yes	no	2	1.1796e-11	134.98	By MS/MS	By MS/MS		By matching		By matching	1	1		1		1	25230000	7770900	9810900	0	2647300	0	5000700		+	1642	17	1683	10395;10396;10397;10398	6404;6405	6405			-0.109618	2	7770900	7885400	0	2535000
GQHGSVSGQSSGF	13	0	1233.54	CON__Q5D862;Q5D862	CON__Q5D862	506	518	FLG2	Filaggrin-2	yes	no	2	1.7446e-13	160.53	By MS/MS	By MS/MS	By MS/MS	By MS/MS	By MS/MS	By MS/MS	1	1	1	1	1	1	82897000	20794000	31492000	7659100	3524100	9989500	9438300		+	656	17	668	3893;3894;3895;3896;3897;3898	2234;2235;2236;2237;2238;2239	2235			-0.0699993	6	20794000	25311000	13824000	3374600
GQHGLGSGQSTGF	13	1	1231.56	CON__Q5D862;Q5D862	CON__Q5D862	568	580	FLG2	Filaggrin-2	yes	no	2	0.00037977	108.57	By MS/MS	By MS/MS	By matching	By matching	By MS/MS		1	1	1	1	1		39958000	12122000	18834000	2928800	1864600	4208100	0		+	652	17	664	3874;3875;3876;3877;3878	2223;2224;2225	2224			-0.0483534	3	12122000	15138000	5286200	1785500
GQHGLGSGQSTGFGQY	16	2	1579.7	CON__Q5D862;Q5D862	CON__Q5D862	568	583	FLG2	Filaggrin-2	yes	no	2	0.00039675	77.593	By MS/MS	By MS/MS			By MS/MS		1	1			1		6440200	2293900	2871900	0	0	1274500	0		+	653	17	665	3879;3880;3881	2226;2227	2227			-0.0651296	2	2293900	2308200	0	0
GQHGSGSSQSTGFGQY	16	1	1583.66	CON__Q5D862;Q5D862	CON__Q5D862	643	658	FLG2	Filaggrin-2	yes	no	2	6.6757e-23	202.65	By MS/MS	By MS/MS	By MS/MS	By matching	By MS/MS	By MS/MS	1	1	1	1	1	1	40982000	10229000	8227300	3885900	3002500	8047400	7590700		+	654	17	666	3882;3883;3884;3885;3886;3887	2228;2229;2230;2231;2232	2228			-0.108421	5	10229000	6612600	7013800	2875100
GQHVSGSGQSSGF	13	0	1233.54	CON__Q5D862;Q5D862	CON__Q5D862	669	681	FLG2	Filaggrin-2	yes	no	2	0.00027665	121.6	By MS/MS	By MS/MS	By MS/MS		By MS/MS	By MS/MS	1	1	1		1	1	15719000	3752800	6463800	1261300	0	2034400	2206400		+	658	17	670	3905;3906;3907;3908;3909	2241;2242	2242			-0.0699993	2	3752800	5195200	2276500	0
GQHGFGSSQSSGY	13	1	1297.53	CON__Q5D862;Q5D862	CON__Q5D862	694	706	FLG2	Filaggrin-2	yes	no	2	4.3607e-24	221.52	By MS/MS	By MS/MS	By MS/MS	By MS/MS	By MS/MS	By MS/MS	1	1	1	1	1	1	75813000	16775000	22776000	8218600	5522500	10839000	11683000		+	651	17	663	3868;3869;3870;3871;3872;3873	2217;2218;2219;2220;2221;2222	2217			-0.104522	6	16775000	18306000	14834000	5288300
GQHELSSGQSSSF	13	1	1349.58	CON__Q5D862;Q5D862	CON__Q5D862	720	732	FLG2	Filaggrin-2	yes	no	2	0.0038972	80.102	By MS/MS	By MS/MS	By matching		By matching		1	1	1		1		8180400	2386500	4334700	655610	0	803540	0		+	650	17	662	3864;3865;3866;3867	2215;2216	2216			-0.0760369	2	2386500	3483900	1183300	0
GQHGSSSGQTTGF	13	0	1249.53	CON__Q5D862;Q5D862	CON__Q5D862	1013	1025	FLG2	Filaggrin-2	yes	no	2	0.0040887	86.898	By MS/MS	By MS/MS	By MS/MS		By MS/MS	By MS/MS	1	1	1		1	1	14214000	3200900	4805600	1062800	0	2662500	2482100		+	655	17	667	3888;3889;3890;3891;3892	2233	2233			-0.0824423	1	3200900	3862400	1918300	0
SGFGQHGSGSDQSSGF	16	1	1540.62	CON__Q5D862;Q5D862	CON__Q5D862	1036	1051	FLG2	Filaggrin-2	yes	no	2	6.4043e-12	141.08	By MS/MS	By MS/MS	By matching		By matching	By matching	1	1	1		1	1	20035000	5423900	8338900	1169900	0	2286200	2816300		+	1641	17	1682	10390;10391;10392;10393;10394	6402;6403	6403			-0.130821	2	5423900	6702300	2111600	0
GQHRPGSGQSSGF	13	0	1300.59	CON__Q5D862;Q5D862	CON__Q5D862	1103	1115	FLG2	Filaggrin-2	yes	no	2	0.00077718	81.865	By MS/MS	By MS/MS	By MS/MS	By matching	By MS/MS	By matching	1	1	1	1	1	1	5951600	928600	2593900	461290	237840	804730	925330		+	657	17	669	3899;3900;3901;3902;3903;3904	2240	2240			-0.0474113	1	928600	2084800	832590	227760
SSSGQHISDSGQSTGF	16	0	1580.67	CON__Q5D862;Q5D862	CON__Q5D862	1190	1205	FLG2	Filaggrin-2	yes	no	2	0.00022744	95.018		By MS/MS				By matching		1				1	4510800	0	3653100	0	0	0	857660		+	1797	17	1847	11331;11332	7017	7017			-0.0968157	1	0	2936200	0	0
GGQNIGRSPF	10	0	1031.51	P21333	P21333	557	566	FLNA	Filamin-A	yes	yes	2	0.018689	64.734	By matching		By MS/MS	By MS/MS	By matching	By MS/MS	1		1	1	1	1	20320000	5063700	0	3340900	3532900	3745000	4637700			581	95	592	3439;3440;3441;3442;3443	1973	1973			0.000345175	0	5063700	0	6030100	3383100
TPVQQGPVGVNVTY	14	0	1457.75	P21333	P21333	938	951	FLNA	Filamin-A	yes	yes	2	0.00081188	96.015	By MS/MS	By MS/MS	By MS/MS	By matching	By MS/MS	By MS/MS	1	1	1	1	1	1	10252000	2918100	1616000	1151400	909760	1775100	1881900			1965	95	2022	12602;12603;12604;12605;12606;12607	7917;7918;7919	7918			0.0408778	3	2918100	1298800	2078200	871170
GPGLQGGSAGSPARF	15	1	1357.67	P21333	P21333	1074	1088	FLNA	Filamin-A	yes	yes	2	1.8977e-06	116.55	By MS/MS	By MS/MS	By MS/MS	By MS/MS	By MS/MS	By MS/MS	1	1	1	1	1	1	26828000	4797000	5301200	2338900	4775000	3043800	6572200			644	95	656	3835;3836;3837;3838;3839;3840	2197;2198;2199;2200;2201;2202	2202			0.00933186	5	4797000	4260800	4221600	4572500
GGQPVPNFPSKL	12	1	1239.66	P21333	P21333	1236	1247	FLNA	Filamin-A	yes	yes	2	0.0039693	96.342	By MS/MS	By MS/MS	By MS/MS	By MS/MS	By MS/MS	By MS/MS	1	1	1	1	1	1	16179000	3848000	3020100	1255700	2188600	2574300	3292400			582	95	593	3444;3445;3446;3447;3448;3449	1974;1975	1974			0.0509277	2	3848000	2427400	2266400	2095700
SVSGRDENSVEL	12	0	1290.61	Q14697	Q14697	129	140	GANAB	Neutral alpha-glucosidase AB	yes	yes	2	0.0007594	121.5	By MS/MS		By MS/MS			By matching	1		2			1	16825000	7332200	0	3627200	0	0	5865900			1838	212	1888	11559;11560;11561;11562	7151;7152	7151			-0.0285052	2	7332200	0	6546900	0
RLKVTEGGEPY	11	1	1247.65	Q14697	Q14697	267	277	GANAB	Neutral alpha-glucosidase AB	yes	yes	2;3	0.0033088	80.239	By MS/MS	By MS/MS	By MS/MS	By MS/MS	By MS/MS	By MS/MS	2	2	2	2	2	2	71992000	13369000	18142000	4372700	12895000	9489200	13724000			1489	212	1528	9402;9403;9404;9405;9406;9407;9408;9409;9410;9411;9412;9413	5762;5763;5764;5765;5766;5767;5768;5769;5770;5771;5772	5764			0.0370817	11	13369000	14581000	7892300	12348000
VDISSNTAGKTLF	13	1	1351.7	Q14697	Q14697	323	335	GANAB	Neutral alpha-glucosidase AB	yes	yes	2	0.0040291	104.43	By MS/MS	By MS/MS	By MS/MS	By MS/MS	By MS/MS	By MS/MS	1	1	1	1	1	1	71275000	14613000	16595000	4963900	11268000	9580000	14254000			2033	212	2093	13023;13024;13025;13026;13027;13028	8173;8174;8175;8176	8176			0.036564	4	14613000	13338000	8959500	10791000
ASLTGTQALPPLF	13	3	1314.72	Q14697	Q14697	380	392	GANAB	Neutral alpha-glucosidase AB	yes	yes	2	0.0070603	90.709	By MS/MS	By MS/MS	By MS/MS	By matching	By MS/MS	By MS/MS	1	1	1	1	1	1	37844000	9773300	9226900	2729200	5708000	4942600	5463600			160	212	165	986;987;988;989;990;991	544;545;546;547	545			0.073582	4	9773300	7416000	4926000	5465900
VAIVDPHIKVDSGY	14	0	1511.8	Q14697	Q14697	464	477	GANAB	Neutral alpha-glucosidase AB	yes	yes	2	0.0022651	97.456	By MS/MS	By MS/MS		By MS/MS	By matching	By MS/MS	1	1		1	1	1	19234000	5601100	6882800	0	2322500	1875700	2552200			2024	212	2084	12981;12982;12983;12984;12985	8151;8152;8153	8153			0.0629664	3	5601100	5531900	0	2224000
EHRDVHNIY	9	0	1181.56	Q14697	Q14697	567	575	GANAB	Neutral alpha-glucosidase AB	yes	yes	3	0.015151	66.692				By MS/MS	By MS/MS	By MS/MS				1	1	1	11364000	0	0	0	4178400	2771600	4414400			369	212	378	2250;2251;2252	1290;1291	1290			-0.0257471	2	0	0	0	4001200
VHMATADGL	9	1	913.433	Q14697	Q14697	579	587	GANAB	Neutral alpha-glucosidase AB	yes	yes	2	0.00041881	102.98	By MS/MS	By MS/MS	By MS/MS				1	1	1				10330000	3886600	6443600	0	0	0	0			2078	212	2138	13292;13293;13294	8341;8342;8343	8343			-0.0274272	3	3886600	5179000	0	0
FAGSQRF	7	1	811.398	Q14697	Q14697	605	611	GANAB	Neutral alpha-glucosidase AB	yes	yes	2	0.029704	82.913	By MS/MS	By MS/MS	By MS/MS	By MS/MS	By MS/MS	By MS/MS	1	1	1	1	1	1	34913000	8231700	7727800	4629700	5016200	4381600	4926100			458	212	469	2785;2786;2787;2788;2789;2790	1612	1612			-0.015556	0	8231700	6211100	8356300	4803500
NYQTRQEF	8	1	1084.49	Q14697	Q14697	853	860	GANAB	Neutral alpha-glucosidase AB	yes	yes	2	0.030564	91.064	By MS/MS						1						5806300	5806300	0	0	0	0	0			1317	212	1351	8451	5195	5195			-0.0450949	1	5806300	0	0	0
SFQHDPETSVL	11	1	1258.58	Q14697	Q14697	916	926	GANAB	Neutral alpha-glucosidase AB	yes	yes	2	0.026169	66.621	By MS/MS	By MS/MS	By MS/MS	By MS/MS	By MS/MS	By MS/MS	1	1	1	1	1	1	25592000	4659200	4971000	2996600	3237100	4705700	5022700			1634	212	1675	10360;10361;10362;10363;10364;10365	6389	6389			-0.035967	1	4659200	3995400	5408600	3099800
GKVKVGVNGF	10	0	1003.58	P04406	P04406	2	11	GAPDH	Glyceraldehyde-3-phosphate dehydrogenase	yes	no	2	0.023849	60.508	By matching	By MS/MS					1	1					4879600	1488800	3390800	0	0	0	0			617	48	628	3656;3657	2096	2096			0.0798175	0	1488800	2725300	0	0
QERDPSKIKWGDAGAEY	17	1	1948.93	P04406	P04406	78	94	GAPDH	Glyceraldehyde-3-phosphate dehydrogenase	yes	yes	3	0.00021331	71.08		By MS/MS	By matching	By MS/MS	By matching	By matching		1	1	1	1	1	16313000	0	5251200	734390	3358700	2904800	4064400			1333	48	1368	8529;8530;8531;8532;8533	5225	5225			-0.00860256	1	0	4220600	1325500	3216200
DAGAGIALNDHF	12	1	1199.56	P04406	P04406	296	307	GAPDH	Glyceraldehyde-3-phosphate dehydrogenase	yes	yes	2	0.00079826	118.71	By MS/MS	By MS/MS	By matching	By MS/MS	By MS/MS	By MS/MS	1	1	1	1	1	1	38306000	6105800	16729000	2219700	3207700	4032200	6012100			211	48	217	1316;1317;1318;1319;1320;1321	723;724;725;726	725			-0.0346955	4	6105800	13445000	4006400	3071700
KENPGLVEQY	10	1	1175.58	Q92616	Q92616	174	183	GCN1L1	Translational activator GCN1	yes	yes	2	0.0046185	101.43	By MS/MS	By MS/MS	By MS/MS	By MS/MS	By MS/MS	By MS/MS	1	1	1	1	1	1	20532000	3497400	3030600	2271600	3442500	3272800	5017400			908	232	928	5801;5802;5803;5804;5805;5806	3490;3491;3492;3493	3492			0.00148503	4	3497400	2435800	4100100	3296400
AILGGSEGKL	10	1	943.534	Q92616	Q92616	344	353	GCN1L1	Translational activator GCN1	yes	yes	2	0.0064749	92.439	By MS/MS	By MS/MS	By MS/MS	By MS/MS	By MS/MS	By MS/MS	1	1	1	1	1	1	23145000	3982100	3744700	2196900	4151400	4459900	4610300			82	232	86	508;509;510;511;512;513	282;283;284;285;286;287	286			0.0598205	6	3982100	3009700	3965300	3975400
SLKTSTSAVRHAY	13	1	1419.75	Q92616	Q92616	434	446	GCN1L1	Translational activator GCN1	yes	yes	3	0.0015881	75.088	By matching	By matching	By matching	By MS/MS	By matching	By MS/MS	1	1	1	1	1	1	31602000	2929900	2367600	871700	9052000	5670200	10710000			1717	232	1760	10824;10825;10826;10827;10828;10829	6679	6679			0.0539432	1	2929900	1902900	1573400	8668100
EALVTDAGEVTEAGKAY	17	1	1722.83	Q92616	Q92616	621	637	GCN1L1	Translational activator GCN1	yes	yes	2	3.1255e-32	144.57	By MS/MS	By MS/MS	By MS/MS	By MS/MS	By MS/MS	By MS/MS	1	1	1	1	1	1	37887000	5991800	8425000	3968700	9534700	9966900	0			330	232	339	2043;2044;2045;2046;2047;2048	1181;1182;1183;1184;1185;1186	1186			-0.00129243	6	5991800	6771500	7163200	9130300
VIGTGSPRLQVL	12	1	1238.73	Q92616	Q92616	1047	1058	GCN1L1	Translational activator GCN1	yes	yes	2	0.0010999	106.2	By MS/MS	By MS/MS	By MS/MS	By MS/MS	By MS/MS	By MS/MS	1	1	1	1	1	1	35992000	5971600	4158300	1372800	9950700	6027100	8511000			2084	232	2145	13329;13330;13331;13332;13333;13334	8360;8361;8362;8363;8364	8362			0.124853	5	5971600	3342200	2477800	9528700
TDAIQDKKNF	10	0	1178.59	Q92616	Q92616	1423	1432	GCN1L1	Translational activator GCN1	yes	yes	2	0.0044532	116.73	By MS/MS	By MS/MS	By MS/MS	By MS/MS	By MS/MS	By MS/MS	1	1	1	1	1	1	17770000	2698800	2114000	1870200	3144400	3432700	4509700			1868	232	1920	11742;11743;11744;11745;11746;11747	7254;7255;7256;7257;7258;7259	7258			0.0109991	6	2698800	1699100	3375600	3011100
VREAADDCAKAVM	13	0	1434.66	Q92616	Q92616	1475	1487	GCN1L1	Translational activator GCN1	yes	yes	2;3	0.00014894	87.18	By MS/MS	By MS/MS	By MS/MS	By MS/MS	By MS/MS	By MS/MS	2	2	2	2	2	2	58623000	8042800	7937000	6029900	10232000	10594000	15787000			2141	232	2205	13703;13704;13705;13706;13707;13708;13709;13710;13711;13712;13713;13714	8577;8578;8579;8580;8581;8582;8583;8584;8585;8586;8587	8577			-0.0404097	11	8042800	6379300	10884000	9798300
VHFIDAPSLAL	11	2	1181.64	Q92616	Q92616	1605	1615	GCN1L1	Translational activator GCN1	yes	yes	2	0.0024191	119.89	By MS/MS	By MS/MS		By MS/MS	By MS/MS	By MS/MS	1	1		1	1	1	12811000	1941800	2255400	0	2350500	2179800	4083700			2077	232	2137	13287;13288;13289;13290;13291	8339;8340	8339			0.0609027	2	1941800	1812700	0	2250800
SLTDQKDLAPY	11	2	1249.62	Q92616	Q92616	1644	1654	GCN1L1	Translational activator GCN1	yes	yes	2	0.0022621	112.41	By MS/MS	By MS/MS	By MS/MS	By MS/MS	By matching	By MS/MS	1	1	1	1	1	1	152430000	20685000	20154000	16757000	30124000	28361000	36354000			1725	232	1768	10870;10871;10872;10873;10874;10875	6701;6702;6703;6704	6702			0.00420755	4	20685000	16199000	30245000	28846000
EQSSVDRSGAAQGL	14	0	1403.66	Q92616	Q92616	1707	1720	GCN1L1	Translational activator GCN1	yes	yes	2	0.0021739	89.171		By matching		By MS/MS	By MS/MS	By MS/MS		1		1	1	1	10040000	0	1748900	0	2193300	2113500	3984200			416	232	426	2526;2527;2528;2529	1457;1458;1459	1459			-0.0216005	3	0	1405700	0	2100300
KALADENEF	9	1	1035.49	Q92616	Q92616	1784	1792	GCN1L1	Translational activator GCN1	yes	yes	2	0.0016605	89.296		By MS/MS		By MS/MS	By MS/MS	By MS/MS		1		1	1	1	0	0	0	0	0	0	0			880	232	900	5623;5624;5625;5626	3373;3374;3375;3376	3376			-0.0290343	4	0	0	0	0
KSTSRDAVLY	10	1	1138.6	Q92616	Q92616	1992	2001	GCN1L1	Translational activator GCN1	yes	yes	2	0.002063	83.647					By MS/MS	By MS/MS					1	1	0	0	0	0	0	0	0			1002	232	1028	6544;6545	4055;4056	4056			0.0344821	2	0	0	0	0
LLKQLDDEEVSEF	13	3	1563.77	Q92616	Q92616	2048	2060	GCN1L1	Translational activator GCN1	yes	yes	2	0.0035965	96.143	By matching	By MS/MS	By MS/MS	By matching	By MS/MS	By matching	1	1	1	1	1	1	59837000	10634000	5149900	2325300	13634000	11899000	16194000			1110	232	1137	7165;7166;7167;7168;7169;7170	4394	4394			0.00748601	1	10634000	4139200	4197100	13056000
ALDGLKQVM	9	2	973.527	Q92616	Q92616	2061	2069	GCN1L1	Translational activator GCN1	yes	yes	2	0.010075	106.36	By matching		By matching	By MS/MS	By MS/MS	By MS/MS	1		1	1	1	1	43192000	8419800	0	4109600	9647700	8676400	12339000			100	232	105	647;648;649;650;651	363;364;365	363			0.03883	3	8419800	0	7417600	9238500
TGSPEQKEEAAKAL	14	0	1457.74	Q92616	Q92616	2274	2287	GCN1L1	Translational activator GCN1	yes	yes	2;3	0.00057074	87.713	By MS/MS	By MS/MS	By MS/MS	By MS/MS	By MS/MS	By MS/MS	2	2	2	2	2	2	58656000	8479200	8535500	7004800	10348000	10166000	14123000			1898	232	1952	11963;11964;11965;11966;11967;11968;11969;11970;11971;11972;11973;11974	7390;7391;7392;7393;7394;7395;7396	7390			0.0256287	7	8479200	6860300	12643000	9908800
TKALQDSNRGVRL	13	1	1456.81	Q92616	Q92616	2353	2365	GCN1L1	Translational activator GCN1	yes	yes	3;4	0.00018393	90.731	By MS/MS	By matching	By matching	By MS/MS	By MS/MS	By matching	2	2	2	2	2	2	67619000	7695700	5932900	2119100	20743000	10666000	20463000			1915	232	1969	12305;12306;12307;12308;12309;12310;12311;12312;12313;12314;12315;12316	7732;7733;7734;7735;7736	7733			0.100891	5	7695700	4768500	3824900	19864000
DNTKDKNTVVRAY	13	0	1522.77	Q92616	Q92616	2599	2611	GCN1L1	Translational activator GCN1	yes	yes	3	0.00092369	83.617	By matching	By matching	By matching	By matching	By matching	By MS/MS	1	1	1	1	1	1	10823000	1480500	1414400	1071900	2384600	1880900	2590700			281	232	288	1722;1723;1724;1725;1726;1727	965	965			0.0334938	1	1480500	1136800	1934600	2283400
ALTEDDPQEVSATVY	15	1	1636.75	P57678	P57678	251	265	GEMIN4	Gem-associated protein 4	yes	yes	2	0.00068695	81.525	By MS/MS	By matching	By MS/MS	By MS/MS	By MS/MS	By MS/MS	1	1	1	1	1	1	24367000	3410500	3552300	3870300	5086700	3913100	4534100			113	151	118	721;722;723;724;725;726	402;403;404;405;406	406			-0.0460919	5	3410500	2855200	6985600	4870900
RLCDSLTSF	9	2	1097.52	P57678	P57678	347	355	GEMIN4	Gem-associated protein 4	yes	yes	2	0.021291	89.752	By MS/MS	By matching	By MS/MS	By MS/MS	By MS/MS	By MS/MS	1	1	1	1	1	1	20834000	3530700	2556900	1488000	4518500	3060600	5679000			1479	151	1518	9337;9338;9339;9340;9341;9342	5721	5721			-0.027314	1	3530700	2055100	2685800	4326800
VQGPEQDLTQEALF	14	2	1573.76	P57678	P57678	964	977	GEMIN4	Gem-associated protein 4	yes	yes	2	0.0025532	87.298	By MS/MS	By MS/MS		By MS/MS	By matching	By MS/MS	1	1		1	1	1	14225000	2961600	2656200	0	2553200	2692800	3361600			2127	151	2191	13626;13627;13628;13629;13630	8517;8518	8517			-0.00152863	2	2961600	2134900	0	2444900
SGKDVSGVLF	10	1	1007.53	P23378	P23378	255	264	GLDC	Glycine dehydrogenase (decarboxylating), mitochondrial	yes	yes	2	0.033974	57.96				By MS/MS						1			0	0	0	0	0	0	0			1657	99	1698	10469	6458	6458			0.0252975	1	0	0	0	0
VGVTRDATGKEVY	13	0	1393.72	P23378	P23378	349	361	GLDC	Glycine dehydrogenase (decarboxylating), mitochondrial	yes	yes	2	0.0048299	85.377	By MS/MS	By matching	By matching	By MS/MS	By matching	By matching	1	1	1	1	1	1	15596000	2335300	2374100	1751000	2736200	2794800	3604200			2076	99	2136	13281;13282;13283;13284;13285;13286	8338	8338			0.0390321	1	2335300	1908200	3160400	2620200
KLNSSSELAPITW	13	2	1444.76	P23378	P23378	561	573	GLDC	Glycine dehydrogenase (decarboxylating), mitochondrial	yes	yes	2	0.029071	53.683	By matching	By matching	By matching	By MS/MS	By matching	By matching	1	1	1	1	1	1	4550100	601020	510370	446800	846570	714540	1430800			957	99	980	6229;6230;6231;6232;6233;6234	3845	3845			0.0516066	0	601020	410200	806430	810660
KIQPVEVDKY	10	0	1217.67	P23378	P23378	664	673	GLDC	Glycine dehydrogenase (decarboxylating), mitochondrial	yes	yes	3	0.0048526	70.1	By MS/MS	By matching	By MS/MS	By MS/MS	By MS/MS	By MS/MS	1	1	1	1	1	1	11187000	1763200	1310300	1566600	2112100	1945400	2489900			939	99	962	6111;6112;6113;6114;6115;6116	3792;3793;3794;3795;3796	3795			0.0654624	5	1763200	1053200	2827600	2022500
SEAVADREDDPNFF	14	1	1610.68	P00367	P00367	54	67	GLUD1	Glutamate dehydrogenase 1, mitochondrial	yes	yes	2	0.017774	97.813	By MS/MS	By matching	By MS/MS	By MS/MS	By MS/MS	By MS/MS	1	1	1	1	1	1	27964000	5089000	3652500	2652100	4294400	4833100	7442900			1613	38	1654	10215;10216;10217;10218;10219;10220	6318;6319;6320	6318			-0.096035	3	5089000	2935600	4786800	4112300
KVYNEAGVTFT	11	2	1227.61	P00367	P00367	548	558	GLUD1	Glutamate dehydrogenase 1, mitochondrial	yes	yes	2	0.031928	69.812	By MS/MS		By MS/MS	By MS/MS	By MS/MS	By MS/MS	1		1	1	1	1	24414000	3885000	0	2757700	6075300	5993400	5702900			1021	38	1047	6688;6689;6690;6691;6692	4138	4138			0.00885076	1	3885000	0	4977500	5817700
STDVSVDEVKAL	12	0	1261.64	P00367;P49448	P00367	153	164	GLUD1;GLUD2	Glutamate dehydrogenase 1, mitochondrial;Glutamate dehydrogenase 2, mitochondrial	yes	no	2	0.0098984	103.01	By MS/MS	By MS/MS	By MS/MS	By MS/MS	By MS/MS	By MS/MS	1	1	1	1	1	1	73522000	11873000	11026000	8615500	16183000	11625000	14200000			1819	38	1869	11443;11444;11445;11446;11447;11448	7075;7076;7077	7077			0.0198072	2	11873000	8861700	15550000	15496000
GGAKAGVKINPKNY	14	0	1415.79	P00367;P49448	P00367	180	193	GLUD1;GLUD2	Glutamate dehydrogenase 1, mitochondrial;Glutamate dehydrogenase 2, mitochondrial	yes	no	3	0.0024426	64.224	By MS/MS	By MS/MS		By MS/MS	By MS/MS	By MS/MS	1	1		1	1	1	29586000	4936400	2899300	0	7363600	5588200	8798700			512	38	523	3069;3070;3071;3072;3073	1775;1776;1777	1777			0.097235	3	4936400	2330300	0	7051300
KLQHGSIL	8	1	894.529	P00367;P49448	P00367	352	359	GLUD1;GLUD2	Glutamate dehydrogenase 1, mitochondrial;Glutamate dehydrogenase 2, mitochondrial	yes	no	2	0.029872	91.906	By MS/MS	By MS/MS	By MS/MS	By MS/MS	By MS/MS	By MS/MS	1	1	1	1	1	1	28916000	4119100	2842600	2057500	7698800	4713000	7485400			958	38	981	6235;6236;6237;6238;6239;6240	3846	3846			0.0772179	1	4119100	2284700	3713700	7372200
VNAIEKVF	8	0	918.517	P00367;P49448	P00367	540	547	GLUD1;GLUD2	Glutamate dehydrogenase 1, mitochondrial;Glutamate dehydrogenase 2, mitochondrial	yes	no	2	0.0037563	138.26	By MS/MS	By MS/MS	By MS/MS	By MS/MS	By MS/MS	By matching	1	1	1	1	1	1	80458000	7758700	8043600	4865300	24353000	11123000	24315000			2115	38	2179	13549;13550;13551;13552;13553;13554	8487;8488	8488			0.0549497	2	7758700	6465000	8781500	23320000
LNDLDRISQSNY	12	2	1436.69	P08754	P08754	156	167	GNAI3	Guanine nucleotide-binding protein G(k) subunit alpha	yes	yes	2	0.0071419	107.11				By MS/MS	By MS/MS	By MS/MS				1	1	1	15657000	0	0	0	5230000	4803300	5623500			1122	63	1149	7348;7349;7350	4547;4548	4548			-0.0113057	2	0	0	0	5008100
EDLNRRKDTKEIY	13	1	1678.86	P08754	P08754	308	320	GNAI3	Guanine nucleotide-binding protein G(k) subunit alpha	yes	yes	3	0.0037535	54.7	By matching	By matching	By matching	By MS/MS	By matching	By matching	1	1	1	1	1	1	9763700	372930	836840	166190	4002800	1670100	2714800			342	63	351	2112;2113;2114;2115;2116;2117	1231	1231			0.0515701	1	372930	672600	299960	3833100
TCATDTKNVQF	11	0	1283.58	P08754;P63096	P08754	324	334	GNAI3;GNAI1	Guanine nucleotide-binding protein G(k) subunit alpha;Guanine nucleotide-binding protein G(i) subunit alpha-1	no	no	2	0.0045466	91.265	By matching	By MS/MS	By MS/MS	By MS/MS	By MS/MS	By MS/MS	1	1	1	1	1	1	55044000	3001900	6470400	2545700	15492000	12624000	14910000			1865	63	1917	11724;11725;11726;11727;11728;11729	7245	7245			-0.0488466	1	3001900	5200500	4594900	14835000
SLAPDTRLF	9	2	1018.54	P62873	P62873	191	199	GNB1	Guanine nucleotide-binding protein G(I)/G(S)/G(T) subunit beta-1	yes	yes	2	0.014018	101.28	By matching	By matching	By MS/MS	By MS/MS		By MS/MS	1	1	1	1		1	41599000	6804600	5845500	3883700	12732000	0	12334000			1708	168	1751	10776;10777;10778;10779;10780	6646;6647;6648	6647			0.0362146	3	6804600	4698300	7009900	12192000
DALKADRAGVL	11	1	1127.63	P62873	P62873	298	308	GNB1	Guanine nucleotide-binding protein G(I)/G(S)/G(T) subunit beta-1	yes	yes	2;3	0.014958	78.556	By MS/MS	By matching	By matching	By MS/MS	By MS/MS	By MS/MS	2	1	1	2	2	2	36551000	4628500	1261100	1185400	10705000	8383400	10387000			212	168	218	1322;1323;1324;1325;1326;1327;1328;1329;1330;1331	727;728;729	727			0.071162	3	4628500	1013600	2139500	10251000
TGHESDINAICF	12	0	1362.59	P62873;P16520	P62873	223	234	GNB1;GNB3	Guanine nucleotide-binding protein G(I)/G(S)/G(T) subunit beta-1;Guanine nucleotide-binding protein G(I)/G(S)/G(T) subunit beta-3	yes	no	2	5.4503e-07	147.29	By MS/MS	By MS/MS	By MS/MS	By MS/MS	By MS/MS	By MS/MS	1	1	1	1	1	1	31224000	4502300	3717300	2138700	7645000	6084300	7137000			1892	168	1946	11926;11927;11928;11929;11930;11931	7370;7371;7372;7373;7374;7375	7375			-0.0793756	6	4502300	2987700	3860300	7320700
SLAPDGRTF	9	1	962.482	P62879	P62879	191	199	GNB2	Guanine nucleotide-binding protein G(I)/G(S)/G(T) subunit beta-2	yes	yes	2	0.021413	85.064	By MS/MS	By matching	By MS/MS	By matching	By matching	By MS/MS	1	1	1	1	1	1	40028000	6463700	4567600	3466300	8471300	8279800	8779400			1707	169	1750	10770;10771;10772;10773;10774;10775	6645	6645			-0.000596896	1	6463700	3671200	6256400	8112000
IGHESDINAVAF	12	0	1271.61	P62879	P62879	223	234	GNB2	Guanine nucleotide-binding protein G(I)/G(S)/G(T) subunit beta-2	yes	yes	2	7.8645e-06	137.9	By MS/MS		By MS/MS	By MS/MS	By MS/MS	By MS/MS	1		1	1	1	1	32789000	5566800	0	3779800	7900400	7030800	8511600			780	169	797	4835;4836;4837;4838;4839	2881;2882;2883;2884;2885	2885			-0.0103271	5	5566800	0	6822300	7565300
DLRADQELL	9	2	1071.56	P62879;Q9HAV0	P62879	254	262	GNB2;GNB4	Guanine nucleotide-binding protein G(I)/G(S)/G(T) subunit beta-2;Guanine nucleotide-binding protein subunit beta-4	yes	no	2	0.012683	81.296					By MS/MS						1		0	0	0	0	0	0	0			269	169	276	1658	938	938			0.0231223	1	0	0	0	0
VACGGLDNICSIY	13	1	1440.64	P62879;Q9HAV0;P62873	P62873	112	124	GNB2;GNB4;GNB1	Guanine nucleotide-binding protein G(I)/G(S)/G(T) subunit beta-2;Guanine nucleotide-binding protein subunit beta-4;Guanine nucleotide-binding protein G(I)/G(S)/G(T) subunit beta-1	no	no	2	0.0054045	71.379	By MS/MS	By MS/MS	By MS/MS	By MS/MS	By MS/MS	By MS/MS	1	1	1	1	1	1	10838000	1774100	1200200	864750	2470300	1789100	2739200			2015	169;168	2074	12923;12924;12925;12926;12927;12928	8121;8122	8121			-0.0649577	2	1774100	964640	1560800	2365600
AGHDNRVSCL	10	0	1127.51	P62879;Q9HAV0;P62873	P62873	309	318	GNB2;GNB4;GNB1	Guanine nucleotide-binding protein G(I)/G(S)/G(T) subunit beta-2;Guanine nucleotide-binding protein subunit beta-4;Guanine nucleotide-binding protein G(I)/G(S)/G(T) subunit beta-1	no	no	2	0.0057358	104.01	By matching	By MS/MS		By MS/MS	By MS/MS	By MS/MS	1	1		1	1	1	12235000	1551300	1470500	0	3015500	3029800	3168300			59	169;168	63	373;374;375;376;377	200;201	200			-0.0444665	2	1551300	1181900	0	2887600
SASRDKTIIMW	11	1	1306.67	P63244	P63244	33	43	GNB2L1	Guanine nucleotide-binding protein subunit beta-2-like 1;Guanine nucleotide-binding protein subunit beta-2-like 1, N-terminally processed	yes	yes	2;3	0.016709	64.297		By MS/MS		By MS/MS	By MS/MS	By MS/MS		1		2	1	1	21842000	0	3794800	0	7835900	3151700	7059500			1583	178	1624	10015;10016;10017;10018;10019	6194;6195	6195			0.029288	2	0	3050000	0	7503600
KLTRDETNY	9	1	1138.56	P63244	P63244	44	52	GNB2L1	Guanine nucleotide-binding protein subunit beta-2-like 1;Guanine nucleotide-binding protein subunit beta-2-like 1, N-terminally processed	yes	yes	2	0.022022	84.743	By MS/MS			By MS/MS			1			1			18170000	8592200	0	0	9578100	0	0			960	178	983	6251;6252	3860	3860			-0.00188668	1	8592200	0	0	9171900
VGHTKDVLSVAF	12	1	1271.69	P63244	P63244	102	113	GNB2L1	Guanine nucleotide-binding protein subunit beta-2-like 1;Guanine nucleotide-binding protein subunit beta-2-like 1, N-terminally processed	yes	yes	3	0.0048231	68.536	By MS/MS	By MS/MS		By MS/MS	By MS/MS	By MS/MS	1	1		1	1	1	30610000	3610700	3853800	0	8449300	5021400	9675300			2062	178	2122	13206;13207;13208;13209;13210	8291;8292;8293	8291			0.0624104	3	3610700	3097500	0	8090900
TVQDESHSEW	10	0	1216.5	P63244	P63244	141	150	GNB2L1	Guanine nucleotide-binding protein subunit beta-2-like 1;Guanine nucleotide-binding protein subunit beta-2-like 1, N-terminally processed	yes	yes	2	0.017396	84.916	By MS/MS	By matching	By MS/MS	By MS/MS	By matching	By MS/MS	1	1	1	1	1	1	53153000	8471500	10493000	6455500	8984600	8470900	10277000			2011	178	2070	12902;12903;12904;12905;12906;12907	8107	8107			-0.0999444	1	8471500	8433700	11652000	8603500
SPNSSNPIIVSCGW	14	0	1516.7	P63244	P63244	157	170	GNB2L1	Guanine nucleotide-binding protein subunit beta-2-like 1;Guanine nucleotide-binding protein subunit beta-2-like 1, N-terminally processed	yes	yes	2	6.4511e-06	119.53	By MS/MS		By MS/MS	By MS/MS	By MS/MS	By MS/MS	1		1	1	1	1	15742000	3034800	0	1744600	3855000	3179600	3927900			1749	178	1795	11007;11008;11009;11010;11011	6789;6790;6791	6789			-0.0396534	3	3034800	0	3148900	3691500
TLDGGDIINAL	11	1	1100.57	P63244	P63244	229	239	GNB2L1	Guanine nucleotide-binding protein subunit beta-2-like 1;Guanine nucleotide-binding protein subunit beta-2-like 1, N-terminally processed	yes	yes	2	0.0021504	107.66	By MS/MS	By MS/MS	By matching	By MS/MS	By MS/MS	By MS/MS	1	1	1	1	1	1	27293000	5215800	4216300	1862400	5233400	4821400	5943300			1931	178	1988	12400;12401;12402;12403;12404;12405	7784;7785;7786	7784			0.025091	3	5215800	3388800	3361500	5011500
AGYTDNLVRVW	11	2	1292.65	P63244	P63244	300	310	GNB2L1	Guanine nucleotide-binding protein subunit beta-2-like 1;Guanine nucleotide-binding protein subunit beta-2-like 1, N-terminally processed	yes	yes	2	0.0053131	90.657	By MS/MS	By MS/MS	By MS/MS	By MS/MS	By MS/MS	By MS/MS	1	1	1	1	1	1	48509000	5654400	6263100	3299500	11026000	9532500	12734000			73	178	77	452;453;454;455;456;457	253;254;255	254			0.0167159	3	5654400	5033900	5955300	10558000
TDNLVRVW	8	1	1001.53	P63244	P63244	303	310	GNB2L1	Guanine nucleotide-binding protein subunit beta-2-like 1;Guanine nucleotide-binding protein subunit beta-2-like 1, N-terminally processed	yes	yes	2	3.4585e-20	140.98		By MS/MS						1					0	0	0	0	0	0	0			1875	178	1927	11769	7272	7272			0.0287259	1	0	0	0	0
QVTIGTR	7	0	773.44	P63244	P63244	311	317	GNB2L1	Guanine nucleotide-binding protein subunit beta-2-like 1;Guanine nucleotide-binding protein subunit beta-2-like 1, N-terminally processed	yes	yes	2	0.011348	124.59	By MS/MS	By MS/MS	By MS/MS	By MS/MS	By MS/MS	By MS/MS	1	1	1	1	1	1	17417000	2245500	2110400	2589100	3037600	3573200	3861200			1398	178	1433	8897;8898;8899;8900;8901;8902	5453	5453			0.0437696	1	2245500	1696200	4673200	2908800
THVEMGPPDPILGVTEAF	18	2	1908.93	P00505	P00505	34	51	GOT2	Aspartate aminotransferase, mitochondrial	yes	yes	2	4.7676e-05	98.353	By MS/MS	By MS/MS		By MS/MS	By MS/MS	By MS/MS	1	1		1	1	1	10467000	1942400	2445800	0	1693900	1389000	2995600			1903	41	1957	12009;12010;12011;12012;12013	7416;7417;7418	7418			0.0110424	3	1942400	1965800	0	1622000
ALGENSEVL	9	1	930.466	P00505	P00505	113	121	GOT2	Aspartate aminotransferase, mitochondrial	yes	yes	2	0.020853	85.359	By MS/MS	By MS/MS	By MS/MS	By MS/MS	By MS/MS		1	1	1	1	1		42418000	10847000	7058100	7784200	9295900	7432300	0			105	41	110	670;671;672;673;674	376;377	376			-0.00218816	2	10847000	5672800	14050000	8901700
DFTGAVEDISKIPEQSVL	18	1	1946.98	P00505	P00505	190	207	GOT2	Aspartate aminotransferase, mitochondrial	yes	yes	2	4.4539e-07	132.32	By MS/MS			By MS/MS	By MS/MS	By MS/MS	1			1	1	1	11620000	4838800	0	0	2381300	1663800	2736300			230	41	236	1433;1434;1435;1436	792;793;794;795	792			0.0480753	4	4838800	0	0	2280300
VCKDADEAKRVESQL	15	0	1746.86	P00505	P00505	294	308	GOT2	Aspartate aminotransferase, mitochondrial	yes	yes	3	0.032005	39.005		By MS/MS		By MS/MS	By MS/MS	By MS/MS		1		1	1	1	16049000	0	3398800	0	4359400	3171700	5119300			2032	41	2092	13019;13020;13021;13022	8172	8172			0.0134933	1	0	2731700	0	4174500
QHITDQIGMF	10	1	1188.56	P00505	P00505	372	381	GOT2	Aspartate aminotransferase, mitochondrial	yes	yes	2	0.024023	64.567	By matching	By matching	By matching	By MS/MS		By matching	1	1	1	1		1	15155000	3473500	2897100	1403500	2881200	0	4499300			1341	41	1376	8578;8579;8580;8581;8582	5249	5249			-0.0269942	0	3473500	2328500	2533200	2759000
TGLKPEQVERL	11	1	1268.71	P00505	P00505	384	394	GOT2	Aspartate aminotransferase, mitochondrial	yes	yes	3	0.033331	44.616	By matching		By matching		By MS/MS	By matching	1		1		1	1	31684000	8036000	0	4573900	0	7924200	11150000			1894	41	1948	11938;11939;11940;11941	7377	7377			0.0852443	1	8036000	0	8255500	0
LAHAIHQVTK	10	1	1116.64	P00505	P00505	421	430	GOT2	Aspartate aminotransferase, mitochondrial	yes	yes	2;3	0.0035868	118.5	By MS/MS	By matching	By MS/MS	By MS/MS	By MS/MS	By MS/MS	2	2	2	2	2	2	13948000	1285700	761790	1113400	4761200	2465400	3560900			1031	41	1057	6748;6749;6750;6751;6752;6753;6754;6755;6756;6757;6758;6759	4168;4169;4170	4169			0.0867223	3	1285700	612280	2009600	4559300
KVGENADSQIKL	12	0	1300.7	P07305	P07305	59	70	H1F0	Histone H1.0;Histone H1.0, N-terminally processed	yes	yes	2;3	0.0010478	99.174	By MS/MS	By MS/MS	By MS/MS	By matching	By MS/MS	By MS/MS	2	2	2	2	2	2	286310000	46360000	52823000	37936000	37736000	50864000	60588000			1016	58	1042	6636;6637;6638;6639;6640;6641;6642;6643;6644;6645;6646;6647	4115;4116;4117;4118;4119;4120	4118			0.0603582	6	46360000	42456000	68472000	36136000
SIKRLVTTGVL	11	1	1185.74	P07305	P07305	71	81	H1F0	Histone H1.0;Histone H1.0, N-terminally processed	yes	yes	2	0.031618	64.04	By matching	By matching		By MS/MS	By matching	By MS/MS	1	1		1	1	1	10202000	750210	1160400	0	4010200	841420	3440000			1690	58	1733	10674;10675;10676;10677;10678	6587	6587			0.159065	1	750210	932670	0	3840100
KQTKGVGASGSF	12	0	1165.61	P07305	P07305	82	93	H1F0	Histone H1.0;Histone H1.0, N-terminally processed	yes	yes	2;3	6.6315e-36	248.09	By MS/MS	By MS/MS	By MS/MS	By MS/MS	By MS/MS	By MS/MS	2	2	2	2	2	2	188630000	26276000	27059000	28009000	41971000	28260000	37051000			986	58	1011	6410;6411;6412;6413;6414;6415;6416;6417;6418;6419;6420;6421	3963;3964;3965;3966;3967;3968;3969;3970	3966			0.0329561	8	26276000	21749000	50555000	40191000
RLAKSDEPKKSVAF	14	1	1574.88	P07305	P07305	94	107	H1F0	Histone H1.0;Histone H1.0, N-terminally processed	yes	yes	3	0.00083759	82.908	By matching	By MS/MS	By MS/MS	By MS/MS	By MS/MS	By MS/MS	1	1	1	1	1	1	66051000	4722100	5640900	2163900	23518000	7400000	22606000			1478	58	1517	9331;9332;9333;9334;9335;9336	5718;5719;5720	5718			0.113597	3	4722100	4533800	3905700	22521000
MENQVLTPHVY	11	2	1329.64	Q9P035	Q9P035	1	11	HACD3	Very-long-chain (3R)-3-hydroxyacyl-CoA dehydratase 3	yes	yes	2	0.017051	53.775	By MS/MS		By MS/MS	By MS/MS	By MS/MS	By MS/MS	1		1	1	1	1	3836300	831260	0	458570	958670	555910	1031900			1195	250	1224	7786;7787;7788;7789;7790	4798	4798			-0.0129119	0	831260	0	827690	918010
DLVKPEPVY	9	1	1058.56	Q9P035	Q9P035	63	71	HACD3	Very-long-chain (3R)-3-hydroxyacyl-CoA dehydratase 3	yes	yes	2	0.0307	80.165	By MS/MS	By MS/MS	By MS/MS	By matching	By MS/MS	By MS/MS	1	1	1	1	1	1	49008000	8004400	8651300	6819200	7834400	8724300	8974400			275	250	282	1687;1688;1689;1690;1691;1692	954	954			0.0378721	1	8004400	6953400	12308000	7502100
RLESEGSPETL	11	1	1216.59	Q9P035	Q9P035	132	142	HACD3	Very-long-chain (3R)-3-hydroxyacyl-CoA dehydratase 3	yes	yes	2	4.64e-06	149.72	By MS/MS	By MS/MS	By MS/MS	By MS/MS	By MS/MS	By MS/MS	1	1	1	1	1	1	188580000	32234000	23900000	20540000	39180000	34810000	37913000			1485	250	1524	9383;9384;9385;9386;9387;9388	5751;5752;5753;5754;5755	5754			-0.0060872	5	32234000	19209000	37074000	37518000
TALDRGQQQVF	11	1	1261.64	P40939	P40939	395	405	HADHA	Trifunctional enzyme subunit alpha, mitochondrial;Long-chain enoyl-CoA hydratase;Long chain 3-hydroxyacyl-CoA dehydrogenase	yes	yes	2	0.0020871	96.143	By MS/MS	By MS/MS	By MS/MS	By MS/MS	By MS/MS	By MS/MS	1	1	1	2	1	1	103630000	13553000	11206000	12331000	24581000	17861000	24101000			1852	124	1903	11641;11642;11643;11644;11645;11646;11647	7191;7192;7193;7194;7195	7193			0.021144	5	13553000	9006500	22257000	23538000
KEVEAVIPDHCIF	13	0	1555.77	P40939	P40939	460	472	HADHA	Trifunctional enzyme subunit alpha, mitochondrial;Long-chain enoyl-CoA hydratase;Long chain 3-hydroxyacyl-CoA dehydrogenase	yes	yes	2;3	0.0025081	93.096	By MS/MS	By MS/MS	By matching	By MS/MS	By MS/MS	By MS/MS	2	2	1	2	1	2	30753000	3574400	3785900	702340	7306800	5140100	10243000			910	124	930	5811;5812;5813;5814;5815;5816;5817;5818;5819;5820	3496;3497	3497			0.0148099	2	3574400	3042800	1267700	6996900
EIITTEKTSKDTSASAVAVGL	21	0	2120.12	P40939	P40939	510	530	HADHA	Trifunctional enzyme subunit alpha, mitochondrial;Long-chain enoyl-CoA hydratase;Long chain 3-hydroxyacyl-CoA dehydrogenase	yes	yes	3	0.031987	34.274	By matching	By MS/MS	By matching	By MS/MS		By MS/MS	1	1	1	1		1	20964000	4566800	3834000	1602700	5287500	0	5673200			371	124	380	2254;2255;2256;2257;2258	1293	1293			0.105988	1	4566800	3081600	2892800	5063300
GAQKIVDRL	9	0	998.587	P40939	P40939	725	733	HADHA	Trifunctional enzyme subunit alpha, mitochondrial;Long-chain enoyl-CoA hydratase;Long chain 3-hydroxyacyl-CoA dehydrogenase	yes	yes	2	0.020235	88.358	By matching	By MS/MS	By matching		By MS/MS	By MS/MS	1	1	1		1	1	14738000	3448500	2379100	1074000	0	3139600	4697100			495	124	506	2981;2982;2983;2984;2985	1717	1717			0.0879285	1	3448500	1912200	1938500	0
LFDPKEAATIDRDTAF	16	2	1808.89	Q9H583	Q9H583	30	45	HEATR1	HEAT repeat-containing protein 1;HEAT repeat-containing protein 1, N-terminally processed	yes	yes	3	8.3974e-10	95.236						By MS/MS						1	0	0	0	0	0	0	0			1071	242	1097	6932	4280	4280			0.0223874	1	0	0	0	0
ESKYPRTL	8	1	992.529	Q9H583	Q9H583	433	440	HEATR1	HEAT repeat-containing protein 1;HEAT repeat-containing protein 1, N-terminally processed	yes	yes	2	0.019724	81.215		By MS/MS						1					0	0	0	0	0	0	0			430	242	440	2610	1508	1508			0.0325317	1	0	0	0	0
VSLSTSGGKY	10	1	997.508	Q9H583	Q9H583	464	473	HEATR1	HEAT repeat-containing protein 1;HEAT repeat-containing protein 1, N-terminally processed	yes	yes	2	0.0088567	87.639	By matching			By MS/MS			1			1			5607000	2233700	0	0	3373400	0	0			2156	242	2221	13801;13802	8639	8639			0.0091716	1	2233700	0	0	3230300
SVSLLNEDPKSL	12	2	1300.69	Q9H583	Q9H583	1071	1082	HEATR1	HEAT repeat-containing protein 1;HEAT repeat-containing protein 1, N-terminally processed	yes	yes	2	0.0068636	87.258				By matching	By MS/MS	By matching				1	1	1	3732500	0	0	0	924390	1141000	1667100			1839	242	1889	11563;11564;11565	7153	7153			0.04913	1	0	0	0	885180
NKSESQEEMLQVF	13	2	1567.72	Q9H583	Q9H583	1488	1500	HEATR1	HEAT repeat-containing protein 1;HEAT repeat-containing protein 1, N-terminally processed	yes	yes	2	0.0076552	72.79				By MS/MS	By matching	By matching				1	1	1	10325000	0	0	0	3522500	3320900	3481300			1256	242	1289	8121;8122;8123	4994	4994			-0.042328	1	0	0	0	3373100
KNTSELVSSEVY	12	1	1354.66	Q9H583	Q9H583	1745	1756	HEATR1	HEAT repeat-containing protein 1;HEAT repeat-containing protein 1, N-terminally processed	yes	yes	2	9.5066e-08	93.649	By MS/MS	By matching	By matching	By matching	By matching	By MS/MS	1	1	1	1	1	1	23319000	5082000	3764900	2357600	3796500	3938100	4379700			978	242	1003	6370;6371;6372;6373;6374;6375	3940;3941	3940			-0.00151895	0	5082000	3026000	4255300	3635500
ALAEKLKENY	10	2	1177.63	Q9H583	Q9H583	2090	2099	HEATR1	HEAT repeat-containing protein 1;HEAT repeat-containing protein 1, N-terminally processed	yes	yes	2	0.0072894	99.139	By matching	By matching	By matching	By MS/MS	By MS/MS	By matching	1	1	1	1	1	1	14501000	2018900	2687700	1061600	2649100	2214200	3869300			98	242	103	635;636;637;638;639;640	357	357			0.0525767	1	2018900	2160200	1916100	2536700
ITKAVAASKERSGVSL	16	0	1615.93	P16403;P10412;P16402	P16403	44	59	HIST1H1C;HIST1H1E;HIST1H1D	Histone H1.2;Histone H1.4;Histone H1.3	yes	no	2;3	3.2077e-17	175.74	By MS/MS	By MS/MS	By MS/MS	By MS/MS	By MS/MS	By MS/MS	2	2	2	2	2	2	830570000	124310000	119020000	53355000	187590000	134150000	212140000			858	71	878	5493;5494;5495;5496;5497;5498;5499;5500;5501;5502;5503;5504	3278;3279;3280;3281;3282;3283;3284;3285;3286;3287;3288;3289;3290;3291;3292;3293;3294;3295	3289			0.142394	18	124310000	95664000	96302000	179640000
KKALAAAGY	9	1	891.518	P16403;P10412;P16402;Q02539;P22492	P16403	63	71	HIST1H1C;HIST1H1E;HIST1H1D;HIST1H1A;HIST1H1T	Histone H1.2;Histone H1.4;Histone H1.3;Histone H1.1;Histone H1t	no	no	2	0.010548	99.139	By MS/MS	By MS/MS	By MS/MS	By MS/MS	By MS/MS	By MS/MS	1	1	1	1	1	1	211490000	34901000	23649000	26615000	43556000	38309000	44457000			940	71;97	963	6117;6118;6119;6120;6121;6122	3797;3798;3799;3800;3801;3802	3800			0.0677039	6	34901000	19008000	48038000	41708000
GLKSLVSKGTL	11	2	1101.68	P16403;P10412;P16402;P16401	P16403	83	93	HIST1H1C;HIST1H1E;HIST1H1D;HIST1H1B	Histone H1.2;Histone H1.4;Histone H1.3;Histone H1.5	yes	no	2	0.0018001	142.94	By MS/MS		By MS/MS	By MS/MS	By MS/MS	By MS/MS	1		1	1	1	1	340200000	47139000	0	10664000	102890000	50482000	129030000			630	71	641	3740;3741;3742;3743;3744	2137;2138;2139;2140;2141	2137			0.128988	5	47139000	0	19247000	98522000
KSLVSKGTL	9	1	931.57	P16403;P10412;P16402;P16401	P16403	85	93	HIST1H1C;HIST1H1E;HIST1H1D;HIST1H1B	Histone H1.2;Histone H1.4;Histone H1.3;Histone H1.5	yes	no	2	0.0041921	116.37	By MS/MS	By MS/MS	By MS/MS	By MS/MS	By MS/MS	By MS/MS	1	1	1	1	1	1	172230000	31468000	32299000	21714000	28066000	25386000	33302000			995	71	1021	6503;6504;6505;6506;6507;6508	4034;4035;4036;4037;4038;4039	4035			0.101709	6	31468000	25960000	39193000	26876000
VSKGTLVQTKGTGASGSF	18	1	1723.91	P16403;P10412;P16402;P16401;Q02539	P16403	88	105	HIST1H1C;HIST1H1E;HIST1H1D;HIST1H1B;HIST1H1A	Histone H1.2;Histone H1.4;Histone H1.3;Histone H1.5;Histone H1.1	yes	no	2;3	6.566e-14	186.13	By MS/MS	By MS/MS	By MS/MS	By MS/MS	By MS/MS	By MS/MS	2	2	2	2	2	2	210970000	24687000	20813000	28137000	67425000	21131000	48775000			2155	71	2220	13789;13790;13791;13792;13793;13794;13795;13796;13797;13798;13799;13800	8631;8632;8633;8634;8635;8636;8637;8638	8638			0.0774645	8	24687000	16728000	50786000	64565000
VQTKGTGASGSF	12	0	1138.56	P16403;P10412;P16402;P16401;Q02539	P16403	94	105	HIST1H1C;HIST1H1E;HIST1H1D;HIST1H1B;HIST1H1A	Histone H1.2;Histone H1.4;Histone H1.3;Histone H1.5;Histone H1.1	yes	no	2	5.933e-22	179.1	By MS/MS	By MS/MS	By MS/MS	By MS/MS	By MS/MS	By MS/MS	1	1	1	1	1	1	3.148e+09	501730000	478940000	514750000	536140000	490420000	626060000			2135	71	2199	13669;13670;13671;13672;13673;13674	8542;8543;8544;8545;8546;8547;8548;8549;8550;8551;8552;8553;8554;8555;8556;8557;8558;8559	8557			-0.00188668	18	501730000	384940000	929090000	513400000
DVEKNNSRIKL	11	0	1314.73	P16403;P10412;P16402;P16401;Q02539;P22492	P16403	72	82	HIST1H1C;HIST1H1E;HIST1H1D;HIST1H1B;HIST1H1A;HIST1H1T	Histone H1.2;Histone H1.4;Histone H1.3;Histone H1.5;Histone H1.1;Histone H1t	no	no	2;3	5.0188e-06	151.15	By MS/MS	By MS/MS	By MS/MS	By MS/MS	By MS/MS	By MS/MS	2	2	2	2	2	2	2392900000	336200000	297280000	221380000	548240000	396640000	593210000			306	71;97	315	1891;1892;1893;1894;1895;1896;1897;1898;1899;1900;1901;1902	1082;1083;1084;1085;1086;1087;1088;1089;1090;1091;1092;1093;1094;1095;1096;1097;1098	1095			0.0807893	17	336200000	238940000	399570000	524990000
VQTRGTGASGSF	12	0	1166.57	P22492	P22492	98	109	HIST1H1T	Histone H1t	yes	yes	2	0.0012416	113.69	By MS/MS	By MS/MS	By MS/MS	By MS/MS	By MS/MS	By MS/MS	1	1	1	1	1	1	25892000	2812900	5014400	5960600	4028400	2968400	5107600			2137	97	2201	13679;13680;13681;13682;13683;13684	8564;8565;8566;8567;8568;8569	8565			-0.0086215	6	2812900	4030300	10758000	3857600
ERIASEASRL	10	0	1130.6	Q99880;Q8N257;Q96A08	Q99880	72	81	HIST1H2BL;HIST3H2BB;HIST1H2BA	Histone H2B type 1-L;Histone H2B type 3-B;Histone H2B type 1-A	yes	no	3	1.9567e-08	87.568	By matching	By MS/MS	By MS/MS	By MS/MS	By MS/MS	By MS/MS	1	1	1	1	1	1	16261000	3302400	0	2275900	3643800	3232500	3806100			421	239	431	2560;2561;2562;2563;2564;2565	1479;1480;1481;1482	1479			0.0443073	4	3302400	0	4107800	3489200
NKRSTITSREIQTAVRL	17	0	1972.12	Q99879;Q99877;Q93079;Q5QNW6;Q16778;P62807;P58876;P57053;P33778;P23527;P06899;O60814;Q99880	Q99879	85	101	HIST1H2BM;HIST1H2BN;HIST1H2BH;HIST2H2BF;HIST2H2BE;HIST1H2BC;HIST1H2BD;H2BFS;HIST1H2BB;HIST1H2BO;HIST1H2BJ;HIST1H2BK;HIST1H2BL	Histone H2B type 1-M;Histone H2B type 1-N;Histone H2B type 1-H;Histone H2B type 2-F;Histone H2B type 2-E;Histone H2B type 1-C/E/F/G/I;Histone H2B type 1-D;Histone H2B type F-S;Histone H2B type 1-B;Histone H2B type 1-O;Histone H2B type 1-J;Histone H2B type 1-K;Histone H2B type 1-L	no	no	4	0.017124	49.049				By MS/MS		By MS/MS				1		1	13494000	0	0	0	6098500	0	7395200			1254	29;239	1287	8113;8114	4991	4991			0.170597	1	0	0	0	5839800
KQVHPDTGISSKAM	14	0	1497.76	Q99879;Q99877;Q93079;Q5QNW6;Q16778;P62807;P58876;P57053;P33778;P23527;P06899;O60814;Q99880;Q8N257;Q96A08	Q99879	47	60	HIST1H2BM;HIST1H2BN;HIST1H2BH;HIST2H2BF;HIST2H2BE;HIST1H2BC;HIST1H2BD;H2BFS;HIST1H2BB;HIST1H2BO;HIST1H2BJ;HIST1H2BK;HIST1H2BL;HIST3H2BB;HIST1H2BA	Histone H2B type 1-M;Histone H2B type 1-N;Histone H2B type 1-H;Histone H2B type 2-F;Histone H2B type 2-E;Histone H2B type 1-C/E/F/G/I;Histone H2B type 1-D;Histone H2B type F-S;Histone H2B type 1-B;Histone H2B type 1-O;Histone H2B type 1-J;Histone H2B type 1-K;Histone H2B type 1-L;Histone H2B type 3-B;Histone H2B type 1-A	no	no	2;3;4	3.8668e-25	174.23	By MS/MS	By MS/MS	By MS/MS	By MS/MS	By MS/MS	By MS/MS	5	5	5	5	5	5	1.8397e+09	342990000	312270000	218450000	342940000	282380000	340680000			987	29;239	1012;1013	6422;6423;6424;6425;6426;6427;6428;6429;6430;6431;6432;6433;6434;6435;6436;6437;6438;6439;6440;6441;6442;6443;6444;6445;6446;6447;6448;6449;6450;6451	3971;3972;3973;3974;3975;3976;3977;3978;3979;3980;3981;3982;3983;3984;3985;3986;3987;3988;3989;3990;3991;3992;3993;3994;3995;3996;3997;3998;3999;4000;4001;4002;4003;4004	4000	17		0.0319922	34	342990000	250980000	394280000	328390000
AKHAVSEGTKAVTKY	15	0	1588.86	Q99879;Q99877;Q93079;Q5QNW6;Q16778;P62807;P58876;P57053;P33778;P23527;P06899;O60814;Q99880;Q8N257;Q96A08	Q99879	108	122	HIST1H2BM;HIST1H2BN;HIST1H2BH;HIST2H2BF;HIST2H2BE;HIST1H2BC;HIST1H2BD;H2BFS;HIST1H2BB;HIST1H2BO;HIST1H2BJ;HIST1H2BK;HIST1H2BL;HIST3H2BB;HIST1H2BA	Histone H2B type 1-M;Histone H2B type 1-N;Histone H2B type 1-H;Histone H2B type 2-F;Histone H2B type 2-E;Histone H2B type 1-C/E/F/G/I;Histone H2B type 1-D;Histone H2B type F-S;Histone H2B type 1-B;Histone H2B type 1-O;Histone H2B type 1-J;Histone H2B type 1-K;Histone H2B type 1-L;Histone H2B type 3-B;Histone H2B type 1-A	no	no	2;3;4	1.7276e-19	167.73	By MS/MS	By MS/MS	By MS/MS	By MS/MS	By MS/MS	By MS/MS	3	3	3	3	3	3	1.5758e+09	197280000	239490000	65689000	463370000	197980000	412040000			90	29;239	95	573;574;575;576;577;578;579;580;581;582;583;584;585;586;587;588;589;590	324;325;326;327;328;329;330;331;332;333;334;335;336;337	334			0.0864312	14	197280000	192480000	118560000	443710000
ERIAGEASRL	10	0	1100.59	Q99879;Q99877;Q93079;Q5QNW6;Q16778;P62807;P58876;P57053;P33778;P23527;P06899;O60814;Q6DRA6;Q6DN03	Q99879	72	81	HIST1H2BM;HIST1H2BN;HIST1H2BH;HIST2H2BF;HIST2H2BE;HIST1H2BC;HIST1H2BD;H2BFS;HIST1H2BB;HIST1H2BO;HIST1H2BJ;HIST1H2BK;HIST2H2BD;HIST2H2BC	Histone H2B type 1-M;Histone H2B type 1-N;Histone H2B type 1-H;Histone H2B type 2-F;Histone H2B type 2-E;Histone H2B type 1-C/E/F/G/I;Histone H2B type 1-D;Histone H2B type F-S;Histone H2B type 1-B;Histone H2B type 1-O;Histone H2B type 1-J;Histone H2B type 1-K;Putative histone H2B type 2-D;Putative histone H2B type 2-C	yes	no	2;3	2.0728e-12	176.48	By MS/MS	By MS/MS	By MS/MS	By MS/MS	By MS/MS	By MS/MS	2	2	2	2	2	3	367000000	72088000	0	47621000	63663000	77997000	105630000			420	29	430	2547;2548;2549;2550;2551;2552;2553;2554;2555;2556;2557;2558;2559	1468;1469;1470;1471;1472;1473;1474;1475;1476;1477;1478	1474			0.0475474	11	72088000	0	85952000	60963000
SGRGKGGKGL	10	0	915.525	P62805	P62805	2	11	HIST1H4A	Histone H4	yes	no	2	0.0036945	72.23		By MS/MS	By MS/MS	By matching	By MS/MS	By matching		1	1	1	1	1	5536200	0	1234300	2079500	637310	904170	680970			1667	167	1710	10534;10535;10536;10537;10538	6506;6507;6508	6507			0.0638713	3	0	992020	3753300	610280
RDNIQGITKPAIRRL	15	0	1750.03	P62805	P62805	24	38	HIST1H4A	Histone H4	yes	yes	3	0.00022723	85.006				By MS/MS		By MS/MS				1		1	13871000	0	0	0	5902900	0	7967600			1421	167	1458	9019;9020	5528;5529	5529			0.18757	2	0	0	0	5652600
IYEETRGVL	9	1	1078.57	P62805	P62805	51	59	HIST1H4A	Histone H4	yes	yes	2	0.005071	111.95	By MS/MS	By MS/MS	By MS/MS	By MS/MS	By MS/MS	By MS/MS	1	1	1	1	1	1	2880500000	555630000	562770000	562570000	339950000	415800000	443780000			868	167	888	5555;5556;5557;5558;5559;5560	3320;3321;3322;3323;3324;3325;3326;3327;3328;3329;3330;3331;3332	3320			0.0297342	13	555630000	452320000	1.0154e+09	325540000
LENVIRDAVTY	11	1	1291.68	P62805	P62805	63	73	HIST1H4A	Histone H4	yes	yes	2	0.00051348	141.91	By MS/MS	By MS/MS	By MS/MS	By MS/MS	By MS/MS	By MS/MS	1	1	1	1	1	1	1132900000	282080000	274560000	145150000	136250000	124250000	170570000			1063	167	1089	6896;6897;6898;6899;6900;6901	4247;4248;4249;4250;4251;4252;4253;4254;4255;4256	4247			0.0430444	10	282080000	220670000	261990000	130470000
ENVIRDAVTY	10	0	1178.59	P62805	P62805	64	73	HIST1H4A	Histone H4	yes	yes	2	0.00010732	155.84	By MS/MS	By MS/MS	By MS/MS	By MS/MS	By MS/MS	By MS/MS	1	1	1	1	1	1	95509000	18173000	19800000	18157000	17554000	11265000	10558000			404	167	414	2473;2474;2475;2476;2477;2478	1421;1422;1423;1424;1425;1426	1422			0.0109991	6	18173000	15914000	32772000	16810000
TEHAKRKTVTAMDVVY	16	1	1847.96	P62805	P62805	74	89	HIST1H4A	Histone H4	yes	yes	2;3;4	7.5259e-10	113.61	By MS/MS	By MS/MS	By MS/MS	By MS/MS	By MS/MS	By MS/MS	5	8	5	7	6	8	1450900000	88005000	165680000	38961000	576780000	118200000	463260000			1878	167	1931;1932	11807;11808;11809;11810;11811;11812;11813;11814;11815;11816;11817;11818;11819;11820;11821;11822;11823;11824;11825;11826;11827;11828;11829;11830;11831;11832;11833;11834;11835;11836;11837;11838;11839;11840;11841;11842;11843;11844;11845	7302;7303;7304;7305;7306;7307;7308;7309;7310;7311;7312;7313;7314;7315;7316;7317;7318;7319;7320;7321;7322;7323;7324	7309	55		0.0663077	23	88005000	133160000	70322000	552310000
ALKRQGRTLY	10	2	1204.7	P62805	P62805	90	99	HIST1H4A	Histone H4	yes	yes	2	0.0049519	116.88	By MS/MS	By MS/MS	By MS/MS	By MS/MS	By MS/MS	By MS/MS	1	1	1	1	1	1	505250000	25190000	42043000	40130000	213520000	41862000	142500000			108	167	113	688;689;690;691;692;693	381;382;383;384;385	385			0.109876	5	25190000	33791000	72432000	204470000
VREIAQDF	8	0	976.498	Q71DI3;P68431;Q6NXT2	Q71DI3	72	79	HIST2H3A;HIST1H3A;H3F3C	Histone H3.2;Histone H3.1;Histone H3.3C	no	no	2	0.0011538	151.56	By MS/MS	By MS/MS	By MS/MS	By MS/MS	By MS/MS	By MS/MS	1	1	1	1	1	1	1.8073e+09	322250000	291040000	243070000	282660000	301220000	367060000			2142	182	2206	13715;13716;13717;13718;13719;13720	8588;8589;8590;8591;8592;8593;8594;8595	8595			0.00860597	8	322250000	233920000	438730000	270670000
KTDLRFQSSAVM	12	2	1381.7	Q71DI3;P68431;Q5TEC6;Q16695	Q71DI3	80	91	HIST2H3A;HIST1H3A;HIST2H3PS2;HIST3H3	Histone H3.2;Histone H3.1;Histone H3;Histone H3.1t	yes	no	2	0.0069003	87.184	By MS/MS			By MS/MS		By MS/MS	1			1		1	9634500	1686500	0	0	4325300	0	3622600			1006	182	1032	6564;6565;6566	4065;4066	4065			0.0268017	2	1686500	0	0	4141900
RFQSSAVM	8	1	924.449	Q71DI3;P68431;Q5TEC6;Q16695	Q71DI3	84	91	HIST2H3A;HIST1H3A;HIST2H3PS2;HIST3H3	Histone H3.2;Histone H3.1;Histone H3;Histone H3.1t	yes	no	2	0.00067075	143.02	By MS/MS	By MS/MS	By MS/MS	By MS/MS	By MS/MS	By MS/MS	2	2	2	2	2	2	339350000	46919000	47628000	55302000	64104000	55215000	70184000			1438	182	1475;1476	9108;9109;9110;9111;9112;9113;9114;9115;9116;9117;9118;9119	5577;5578;5579;5580;5581;5582;5583;5584;5585;5586	5582	57		-0.0165101	10	46919000	38280000	99816000	61385000
VRSIPDGSEKGDFIAL	16	1	1702.89	P19367	P19367	68	83	HK1	Hexokinase-1	yes	yes	3	0.012268	41.912	By matching			By MS/MS	By matching	By matching	1			1	1	1	9889000	1279900	0	0	2850800	1736200	4022200			2148	93	2213	13746;13747;13748;13749	8607	8607			0.0656706	1	1279900	0	0	2729800
DTPENIVHGSGSQLF	15	1	1599.75	P19367	P19367	113	127	HK1	Hexokinase-1	yes	yes	2	0.0065938	67.726						By MS/MS						1	0	0	0	0	0	0	0			302	93	311	1870	1072	1072			-0.0229863	1	0	0	0	0
KASGVEGADVVKL	13	0	1271.71	P19367	P19367	176	188	HK1	Hexokinase-1	yes	yes	2;3	0.004799	72.681	By MS/MS	By MS/MS	By matching	By MS/MS	By MS/MS	By MS/MS	2	2	1	2	2	2	18773000	4176500	3218300	743790	1840400	3956700	4837400			884	93	904	5657;5658;5659;5660;5661;5662;5663;5664;5665;5666;5667	3393;3394;3395;3396;3397	3393			0.0835301	5	4176500	2586700	1342500	1762400
KASGVEGADVVKLL	14	1	1384.79	P19367	P19367	176	189	HK1	Hexokinase-1	yes	yes	3	0.0024618	60.55	By MS/MS	By matching		By MS/MS	By MS/MS	By MS/MS	1	1		1	1	1	12162000	1910500	1276200	0	3350500	1642600	3982400			885	93	905	5668;5669;5670;5671;5672	3398;3399;3400	3400			0.115575	3	1910500	1025700	0	3208400
GAFGDDGSLEDIRTEF	16	2	1727.76	P19367	P19367	262	277	HK1	Hexokinase-1	yes	yes	2	0.00043411	77.305	By matching	By MS/MS		By MS/MS		By MS/MS	1	1		1		1	3018800	618740	644200	0	920740	0	835170			490	93	501	2958;2959;2960;2961	1697	1697			-0.0709127	1	618740	517770	0	881690
RSANLVAATL	10	1	1014.58	P19367	P19367	381	390	HK1	Hexokinase-1	yes	yes	2	0.0071579	89.698	By matching	By matching	By MS/MS	By MS/MS	By MS/MS	By MS/MS	1	1	1	1	1	1	25549000	4569400	3139600	2975400	5652300	3769900	5442100			1522	93	1562	9610;9611;9612;9613;9614;9615	5907;5908	5908			0.0754855	2	4569400	2523500	5370300	5412600
RGQISETL	8	0	902.482	P19367	P19367	769	776	HK1	Hexokinase-1	yes	yes	2	0.0063752	94.407		By MS/MS						1					0	0	0	0	0	0	0			1447	93	1485	9172	5610	5610			0.0270031	1	0	0	0	0
LLSEDGSGKGAAL	13	2	1216.63	P19367	P19367	891	903	HK1	Hexokinase-1	yes	yes	2	0.0018153	96.143	By MS/MS	By matching	By MS/MS	By MS/MS	By MS/MS	By MS/MS	1	1	1	1	1	1	45845000	8037500	7289300	5326400	6739300	8771900	9680200			1117	93	1144	7321;7322;7323;7324;7325;7326	4529;4530;4531;4532;4533	4532			0.0302816	5	8037500	5858700	9613800	6453500
IPPKGETKKKF	11	0	1271.76	P09429;B2RPK0	P09429	79	89	HMGB1;HMGB1P1	High mobility group protein B1;Putative high mobility group protein B1-like 1	yes	no	3	0.03292	40.154		By MS/MS	By MS/MS	By MS/MS	By MS/MS	By MS/MS		1	1	1	1	1	3922400	0	304390	127280	1449800	661210	1379700			837	0	856	5178;5179;5180;5181;5182	3072	3072			0.135148	1	0	244650	229730	1388300
KDPNAPKRPPSAF	13	0	1423.76	P09429;B2RPK0	P09429	90	102	HMGB1;HMGB1P1	High mobility group protein B1;Putative high mobility group protein B1-like 1	yes	no	3	0.0015421	56.286	By matching	By matching	By matching	By matching	By MS/MS	By MS/MS	1	1	1	1	1	1	26044000	2942300	3044900	2312400	5657400	5248500	6838000			899	0	919	5748;5749;5750;5751;5752;5753	3455;3456	3455			0.0622692	2	2942300	2447300	4173600	5417500
KEKYEKDIAAY	11	1	1356.69	P09429;B2RPK0;P26583	P09429	152	162	HMGB1;HMGB1P1;HMGB2	High mobility group protein B1;Putative high mobility group protein B1-like 1;High mobility group protein B2	yes	no	2;3	0.0021754	112.75	By MS/MS	By MS/MS	By MS/MS	By MS/MS	By MS/MS	By MS/MS	2	2	2	2	2	2	123890000	17182000	18739000	3196200	28832000	26123000	29820000			907	0	927	5789;5790;5791;5792;5793;5794;5795;5796;5797;5798;5799;5800	3482;3483;3484;3485;3486;3487;3488;3489	3485			0.028453	8	17182000	15062000	5768800	27609000
SKSESPKEPEQL	12	0	1357.67	P09651	P09651	2	13	HNRNPA1	Heterogeneous nuclear ribonucleoprotein A1;Heterogeneous nuclear ribonucleoprotein A1, N-terminally processed	yes	no	2	1.964e-16	194.48	By MS/MS	By MS/MS	By MS/MS	By MS/MS	By MS/MS	By MS/MS	1	1	1	1	1	1	970560000	221500000	238900000	113650000	124310000	133660000	138550000			1701	66	1744	10735;10736;10737;10738;10739;10740	6614;6615;6616;6617;6618;6619;6620;6621;6622;6623;6624;6625;6626;6627;6628	6617			0.00799507	15	221500000	192010000	205120000	119040000
SKSESPKEPEQLRKL	15	1	1754.95	P09651	P09651	2	16	HNRNPA1	Heterogeneous nuclear ribonucleoprotein A1;Heterogeneous nuclear ribonucleoprotein A1, N-terminally processed	yes	no	3;4	0.00099606	68.283	By MS/MS	By matching	By matching	By MS/MS	By MS/MS	By MS/MS	2	2	2	2	2	2	28107000	3824700	2649600	2304900	8415700	4891400	6020200			1702	66	1745	10741;10742;10743;10744;10745;10746;10747;10748;10749;10750;10751;10752	6629;6630;6631	6630			0.105384	3	3824700	2129600	4160200	8058800
HTVNGHNCEVRKAL	14	0	1633.81	P09651	P09651	168	181	HNRNPA1	Heterogeneous nuclear ribonucleoprotein A1;Heterogeneous nuclear ribonucleoprotein A1, N-terminally processed	yes	yes	2;3;4	0.00047143	88.092	By MS/MS	By MS/MS	By matching	By MS/MS	By MS/MS	By MS/MS	3	3	1	2	3	3	39908000	3467600	5084100	334960	10547000	4187400	16287000			739	66	753	4474;4475;4476;4477;4478;4479;4480;4481;4482;4483;4484;4485;4486;4487;4488	2634;2635;2636;2637;2638;2639;2640;2641	2635			0.0191535	8	3467600	4086300	604580	10100000
GGSRGGGGYGGSGDGY	16	1	1359.54	P09651	P09651	229	244	HNRNPA1	Heterogeneous nuclear ribonucleoprotein A1;Heterogeneous nuclear ribonucleoprotein A1, N-terminally processed	yes	yes	2	1.4137e-05	102.87	By MS/MS	By MS/MS	By MS/MS	By MS/MS	By MS/MS	By MS/MS	1	1	1	1	1	1	12236000	3137100	3974700	1260300	1055800	1478900	1329300			594	66	605	3510;3511;3512;3513;3514;3515	2011;2012;2013;2014;2015	2011			-0.12142	5	3137100	3194600	2274700	1011000
GGSRGGGGYGGSGDGYNGF	19	2	1677.68	P09651	P09651	229	247	HNRNPA1	Heterogeneous nuclear ribonucleoprotein A1;Heterogeneous nuclear ribonucleoprotein A1, N-terminally processed	yes	yes	2	0.00018124	73.156	By MS/MS	By MS/MS	By MS/MS	By MS/MS	By MS/MS	By MS/MS	1	1	1	1	1	1	64256000	17613000	16083000	7049600	7528200	7462400	8520000			595	66	606	3516;3517;3518;3519;3520;3521	2016;2017	2016			-0.134956	2	17613000	12926000	12724000	7208900
AKPRNQGGYGGSSSSSSY	18	1	1788.8	P09651	P09651	349	366	HNRNPA1	Heterogeneous nuclear ribonucleoprotein A1;Heterogeneous nuclear ribonucleoprotein A1, N-terminally processed	yes	yes	2;3	3.2852e-08	140.31	By MS/MS	By MS/MS	By MS/MS	By MS/MS	By MS/MS	By MS/MS	2	2	2	2	2	2	78926000	16052000	15164000	6672600	16371000	10791000	13875000			93	66	98	603;604;605;606;607;608;609;610;611;612;613;614	345;346;347;348	345			-0.0601455	4	16052000	12188000	12044000	15677000
SFETTDESLRSHF	13	2	1554.7	P09651;Q32P51	P09651	22	34	HNRNPA1;HNRNPA1L2	Heterogeneous nuclear ribonucleoprotein A1;Heterogeneous nuclear ribonucleoprotein A1, N-terminally processed;Heterogeneous nuclear ribonucleoprotein A1-like 2	yes	no	2;3	7.1516e-10	150.94	By MS/MS	By MS/MS	By MS/MS	By MS/MS	By matching	By MS/MS	2	2	1	2	2	2	44257000	6963400	17120000	775670	5946600	4057400	9393900			1628	66	1669	10312;10313;10314;10315;10316;10317;10318;10319;10320;10321;10322	6361;6362;6363;6364;6365;6366	6363			-0.0601089	6	6963400	13760000	1400000	5694400
GKIEVIEIM	9	0	1030.57	P09651;Q32P51	P09651	129	137	HNRNPA1;HNRNPA1L2	Heterogeneous nuclear ribonucleoprotein A1;Heterogeneous nuclear ribonucleoprotein A1, N-terminally processed;Heterogeneous nuclear ribonucleoprotein A1-like 2	yes	no	2	0.017285	83.265	By MS/MS	By MS/MS	By matching	By MS/MS	By matching	By matching	1	1	1	1	1	1	41659000	10263000	17130000	1607300	4508900	3077200	5073700			612	66	623	3632;3633;3634;3635;3636;3637	2085	2085			0.0592044	0	10263000	13768000	2901100	4317600
DDHDSVDKIVIQKY	14	0	1673.83	P09651;Q32P51	P09651	154	167	HNRNPA1;HNRNPA1L2	Heterogeneous nuclear ribonucleoprotein A1;Heterogeneous nuclear ribonucleoprotein A1, N-terminally processed;Heterogeneous nuclear ribonucleoprotein A1-like 2	yes	no	3;4	8.938e-07	125.82	By MS/MS	By MS/MS	By MS/MS	By MS/MS	By MS/MS	By matching	2	2	2	1	1	1	311260000	101490000	124250000	37727000	17459000	12709000	17619000			219	66	225	1372;1373;1374;1375;1376;1377;1378;1379;1380	756;757;758;759;760;761;762	759			0.016105	7	101490000	99867000	68095000	16718000
GGNDNFGRGGNF	12	1	1210.51	P09651;Q32P51	P09651	211	222	HNRNPA1;HNRNPA1L2	Heterogeneous nuclear ribonucleoprotein A1;Heterogeneous nuclear ribonucleoprotein A1, N-terminally processed;Heterogeneous nuclear ribonucleoprotein A1-like 2	yes	no	2	0.00095778	112.11	By MS/MS	By MS/MS	By matching		By matching		1	1	1		1		10924000	3442000	4119000	1881200	0	1482200	0			576	66	587	3416;3417;3418;3419	1955;1956	1955			-0.0852878	2	3442000	3310600	3395400	0
GGGGSYNDFGNY	12	2	1206.46	P09651;Q32P51	P09651	307	318	HNRNPA1;HNRNPA1L2	Heterogeneous nuclear ribonucleoprotein A1;Heterogeneous nuclear ribonucleoprotein A1, N-terminally processed;Heterogeneous nuclear ribonucleoprotein A1-like 2	yes	no	2	0.016852	67.464	By MS/MS	By MS/MS	By matching	By matching	By matching	By matching	1	1	1	1	1	1	114980000	36564000	31203000	13230000	13034000	12678000	8276200			543	66	554	3238;3239;3240;3241;3242;3243	1861	1861			-0.13719	1	36564000	25079000	23880000	12481000
GTLTDCVVM	9	1	994.446	P09651;Q32P51;P51991	P09651	38	46	HNRNPA1;HNRNPA1L2;HNRNPA3	Heterogeneous nuclear ribonucleoprotein A1;Heterogeneous nuclear ribonucleoprotein A1, N-terminally processed;Heterogeneous nuclear ribonucleoprotein A1-like 2;Heterogeneous nuclear ribonucleoprotein A3	no	no	2	0.031129	79.939	By MS/MS	By MS/MS	By MS/MS	By MS/MS	By MS/MS	By MS/MS	1	1	1	1	1	1	93273000	27061000	25999000	7917900	11204000	8159000	12932000			694	66;141	706	4165;4166;4167;4168;4169;4170	2403	2403			-0.0510923	1	27061000	20896000	14291000	10729000
IGGLSFETTEESLRNY	16	3	1814.87	P22626	P22626	25	40	HNRNPA2B1	Heterogeneous nuclear ribonucleoproteins A2/B1	yes	yes	2	7.026e-05	99.215	By MS/MS	By MS/MS		By MS/MS	By MS/MS	By MS/MS	1	1		1	1	1	7524700	1868700	2381200	0	1207600	708080	1359100			779	98	796	4830;4831;4832;4833;4834	2876;2877;2878;2879;2880	2880			-0.00618152	5	1868700	1913900	0	1156400
SFETTEESLRNY	12	2	1474.66	P22626	P22626	29	40	HNRNPA2B1	Heterogeneous nuclear ribonucleoproteins A2/B1	yes	yes	2	5.1632e-47	161.76	By MS/MS	By MS/MS	By MS/MS	By matching	By MS/MS	By MS/MS	1	1	1	1	1	1	57130000	19656000	26047000	5240000	6186600	0	0			1629	98	1670	10323;10324;10325;10326;10327;10328	6367;6368;6369;6370;6371	6371			-0.0607398	5	19656000	20935000	9457900	5924200
SFETTEESLRNYY	13	3	1637.72	P22626	P22626	29	41	HNRNPA2B1	Heterogeneous nuclear ribonucleoproteins A2/B1	yes	yes	2	8.8985e-27	201.33	By MS/MS	By MS/MS	By MS/MS		By MS/MS		1	1	1		1		28587000	9137900	13492000	1040000	0	4916900	0			1630	98	1671	10329;10330;10331;10332	6372;6373;6374;6375	6372			-0.0724204	4	9137900	10844000	1877100	0
ETTEESLRNY	10	1	1240.56	P22626	P22626	31	40	HNRNPA2B1	Heterogeneous nuclear ribonucleoproteins A2/B1	yes	yes	2	0.0028857	133.55	By MS/MS	By matching	By MS/MS	By MS/MS	By matching		1	1	1	1	1		12432000	3610500	4608200	2404200	0	1809400	0			442	98	452	2680;2681;2682;2683;2684	1549;1550	1549			-0.053496	2	3610500	3703800	4339400	0
ETTEESLRNYY	11	2	1403.62	P22626	P22626	31	41	HNRNPA2B1	Heterogeneous nuclear ribonucleoproteins A2/B1	yes	yes	2	7.8822e-38	197.3	By MS/MS	By MS/MS	By MS/MS	By MS/MS	By MS/MS	By MS/MS	1	1	1	1	1	1	23361000	5676100	7582800	2790000	0	3015000	4297400			443	98	453	2685;2686;2687;2688;2689;2690	1551;1552;1553;1554;1555;1556	1551			-0.0651766	6	5676100	6094600	5035800	0
EQWGKLTDCVVM	12	2	1464.67	P22626	P22626	42	53	HNRNPA2B1	Heterogeneous nuclear ribonucleoproteins A2/B1	yes	yes	2	0.011827	76.064	By MS/MS	By MS/MS	By MS/MS	By MS/MS		By MS/MS	1	1	1	1		1	35479000	9980700	9557400	1775800	7070000	0	7094800			418	98	428	2536;2537;2538;2539;2540	1461	1461			-0.039629	1	9980700	7681700	3205200	6770100
DDHDPVDKIVL	11	0	1264.63	P22626	P22626	161	171	HNRNPA2B1	Heterogeneous nuclear ribonucleoproteins A2/B1	yes	yes	2;3	0.0014241	119.86	By MS/MS	By MS/MS	By MS/MS	By MS/MS	By MS/MS	By MS/MS	2	2	3	2	2	2	319960000	91322000	110220000	24232000	29176000	27098000	37917000			217	98	223	1348;1349;1350;1351;1352;1353;1354;1355;1356;1357;1358;1359;1360	738;739;740;741;742;743;744;745;746;747;748;749;750;751	748			0.00820157	14	91322000	88587000	43738000	27938000
DDHDPVDKIVLQKY	14	1	1683.85	P22626	P22626	161	174	HNRNPA2B1	Heterogeneous nuclear ribonucleoproteins A2/B1	yes	yes	3;4	1.5616e-06	122.42	By MS/MS	By matching	By matching	By MS/MS	By matching	By MS/MS	2	1	2	2	2	2	53165000	9802500	2247700	3128900	17444000	7345600	13196000			218	98	224	1361;1362;1363;1364;1365;1366;1367;1368;1369;1370;1371	752;753;754;755	753			0.0322309	4	9802500	1806600	5647400	16704000
HTINGHNAEVRKAL	14	0	1558.83	P22626	P22626	175	188	HNRNPA2B1	Heterogeneous nuclear ribonucleoproteins A2/B1	yes	yes	2;3;4	4.0468e-12	140.24	By MS/MS	By MS/MS		By MS/MS	By matching	By MS/MS	2	3		3	1	3	106140000	13210000	13942000	0	39957000	3340900	35689000			737	98	751	4460;4461;4462;4463;4464;4465;4466;4467;4468;4469;4470;4471	2627;2628;2629;2630;2631;2632	2631			0.075759	6	13210000	11206000	0	38262000
GFGDSRGGGGNFGPGPGSNF	20	2	1839.79	P22626	P22626	208	227	HNRNPA2B1	Heterogeneous nuclear ribonucleoproteins A2/B1	yes	yes	2;3	1.324e-17	172.58	By MS/MS	By MS/MS	By MS/MS	By MS/MS	By MS/MS	By MS/MS	4	3	2	2	3	2	1.017e+09	278610000	244760000	75854000	138100000	122850000	156800000			506	98	517	3034;3035;3036;3037;3038;3039;3040;3041;3042;3043;3044;3045;3046;3047;3048;3049	1744;1745;1746;1747;1748;1749;1750;1751;1752;1753;1754;1755;1756;1757;1758	1747			-0.0938311	15	278610000	196730000	136910000	132250000
GSGRGFGDGY	10	1	971.41	P22626	P22626	235	244	HNRNPA2B1	Heterogeneous nuclear ribonucleoproteins A2/B1	yes	yes	2	0.025385	76.605	By MS/MS	By MS/MS	By MS/MS	By MS/MS	By MS/MS	By MS/MS	1	1	1	1	1	1	55322000	16337000	16878000	6850400	3596000	5901400	5759200			681	98	693	4084;4085;4086;4087;4088;4089	2346;2347;2348	2346			-0.0771402	3	16337000	13566000	12364000	3443500
GSGRGFGDGYNGY	13	2	1305.54	P22626	P22626	235	247	HNRNPA2B1	Heterogeneous nuclear ribonucleoproteins A2/B1	yes	yes	2	0.00066478	106.4	By MS/MS	By MS/MS	By MS/MS	By MS/MS	By MS/MS	By MS/MS	1	1	1	1	1	1	185180000	42435000	50264000	17313000	27488000	20496000	27181000			682	98	694	4090;4091;4092;4093;4094;4095	2349;2350;2351;2352;2353;2354	2351			-0.103119	6	42435000	40399000	31249000	26322000
GGGPGGGNFGGSPGY	15	1	1236.52	P22626	P22626	248	262	HNRNPA2B1	Heterogeneous nuclear ribonucleoproteins A2/B1	yes	yes	2	0.00010132	98.582	By MS/MS	By MS/MS	By MS/MS	By MS/MS	By MS/MS	By MS/MS	1	1	1	1	1	1	84352000	27645000	23848000	8449700	8487300	7689100	8232300			548	98	559	3268;3269;3270;3271;3272;3273	1878;1879;1880;1881;1882	1882			-0.0928331	5	27645000	19168000	15251000	8127300
GGGPGGGNFGGSPGYGGGRGGY	22	2	1840.79	P22626	P22626	248	269	HNRNPA2B1	Heterogeneous nuclear ribonucleoproteins A2/B1	yes	yes	2	0.00021671	172.1	By MS/MS	By MS/MS	By MS/MS	By MS/MS	By MS/MS	By matching	1	1	1	1	1	1	28639000	6897800	3969700	2512600	5421000	4100900	5736900			549	98	560	3274;3275;3276;3277;3278;3279	1883;1884;1885;1886;1887	1886			-0.09904	5	6897800	3190600	4535000	5191100
GGGGPGYGNQGGGYGGGYDNY	21	3	1922.75	P22626	P22626	270	290	HNRNPA2B1	Heterogeneous nuclear ribonucleoproteins A2/B1	yes	yes	2	0.0006908	91.245	By MS/MS	By MS/MS	By MS/MS	By MS/MS	By MS/MS	By MS/MS	1	1	1	1	1	1	53835000	14505000	13710000	6124300	5676200	7084200	6735800			540	98	551	3220;3221;3222;3223;3224;3225	1853;1854;1855;1856;1857	1856			-0.17888	5	14505000	11019000	11054000	5435500
GGGNYGSGNYNDFGNY	16	3	1654.63	P22626	P22626	291	306	HNRNPA2B1	Heterogeneous nuclear ribonucleoproteins A2/B1	yes	yes	2	0.00019345	80.706	By MS/MS	By MS/MS	By MS/MS	By matching	By matching	By MS/MS	1	1	1	1	1	1	89831000	23554000	19100000	9288700	15428000	10532000	11929000			547	98	558	3262;3263;3264;3265;3266;3267	1876;1877	1876			-0.172701	1	23554000	15351000	16766000	14774000
GGGNYGPGGSGGSGGY	16	1	1299.51	P22626	P22626	332	347	HNRNPA2B1	Heterogeneous nuclear ribonucleoproteins A2/B1	yes	yes	2	5.36e-06	106.18	By MS/MS	By MS/MS	By MS/MS	By MS/MS	By MS/MS	By MS/MS	1	1	1	1	1	1	128770000	37289000	28445000	14583000	17243000	14580000	16632000			546	98	557	3256;3257;3258;3259;3260;3261	1868;1869;1870;1871;1872;1873;1874;1875	1869			-0.126168	8	37289000	22862000	26321000	16512000
GGGGPGYGNQGGGY	14	1	1196.48	P22626;P51991	P22626	270	283	HNRNPA2B1;HNRNPA3	Heterogeneous nuclear ribonucleoproteins A2/B1;Heterogeneous nuclear ribonucleoprotein A3	no	no	2	0.00066966	95.605	By MS/MS	By MS/MS	By MS/MS	By MS/MS	By MS/MS	By MS/MS	1	1	1	1	1	1	50508000	14120000	15608000	5681700	4364000	5020400	5713400			539	98;141	550	3214;3215;3216;3217;3218;3219	1850;1851;1852	1850			-0.105719	3	14120000	12545000	10255000	4178900
VGGIKEDTEEY	11	0	1238.57	P51991	P51991	130	140	HNRNPA3	Heterogeneous nuclear ribonucleoprotein A3	yes	yes	2	0.0020036	114.89	By MS/MS	By MS/MS	By MS/MS	By MS/MS	By MS/MS	By MS/MS	1	1	1	1	1	1	381560000	99237000	89701000	41776000	50241000	47034000	53571000			2061	141	2121	13200;13201;13202;13203;13204;13205	8285;8286;8287;8288;8289;8290	8289			-0.0430783	6	99237000	72096000	75403000	48110000
GKIETIEVM	9	0	1018.54	P51991	P51991	150	158	HNRNPA3	Heterogeneous nuclear ribonucleoprotein A3	yes	yes	2	0.028619	75.854	By MS/MS						1						0	0	0	0	0	0	0			611	141	622	3631	2084	2084			0.0283556	1	0	0	0	0
DDHDTVDKIVVQKY	14	0	1673.83	P51991	P51991	175	188	HNRNPA3	Heterogeneous nuclear ribonucleoprotein A3	yes	yes	3	2.1296e-09	110.98		By MS/MS		By MS/MS	By MS/MS	By MS/MS		1		1	1	1	29982000	0	7755200	0	9034600	6172600	7019300			220	141	226	1381;1382;1383;1384	763;764;765;766	764			0.016105	1	0	6233200	0	8651400
HTINGHNCEVKKAL	14	0	1619.82	P51991	P51991	189	202	HNRNPA3	Heterogeneous nuclear ribonucleoprotein A3	yes	yes	3	0.017978	50.145		By matching				By MS/MS		1				1	4502300	0	1609100	0	0	0	2893100			738	141	752	4472;4473	2633	2633			0.0350912	1	0	1293300	0	0
ASQELAEKAL	10	1	1058.56	P52597	P52597	160	169	HNRNPF	Heterogeneous nuclear ribonucleoprotein F;Heterogeneous nuclear ribonucleoprotein F, N-terminally processed	yes	yes	2	6.8115e-08	144.79	By MS/MS	By MS/MS	By MS/MS	By MS/MS	By MS/MS	By MS/MS	2	2	2	2	2	2	213300000	41130000	31234000	28326000	35641000	39251000	37723000			162	142	167	998;999;1000;1001;1002;1003;1004;1005;1006;1007;1008;1009	550;551;552;553;554;555;556;557;558;559;560;561	557			0.0338512	9	41130000	25104000	51126000	34129000
DHRYGDSEF	9	1	1124.45	P52597	P52597	273	281	HNRNPF	Heterogeneous nuclear ribonucleoprotein F;Heterogeneous nuclear ribonucleoprotein F, N-terminally processed	yes	yes	2	0.010904	98.458	By MS/MS	By matching	By MS/MS	By MS/MS	By MS/MS	By MS/MS	1	1	1	1	1	1	21766000	2999300	3148800	2460100	4531000	3930100	4696700			239	142	245	1485;1486;1487;1488;1489;1490	811;812;813;814;815	813			-0.104947	5	2999300	2530800	4440400	4338800
SGLESQSVSGCY	12	1	1272.53	P52597	P52597	390	401	HNRNPF	Heterogeneous nuclear ribonucleoprotein F;Heterogeneous nuclear ribonucleoprotein F, N-terminally processed	yes	yes	2	0.025381	58.596	By MS/MS	By matching	By MS/MS	By MS/MS	By MS/MS	By MS/MS	1	1	1	1	1	1	17970000	2724700	2477500	2748800	3615500	2955600	3447400			1659	142	1700	10475;10476;10477;10478;10479;10480	6464	6464			-0.0961324	1	2724700	1991300	4961400	3462100
SCSADEVQRF	10	0	1197.51	P31943	P31943	21	30	HNRNPH1	Heterogeneous nuclear ribonucleoprotein H;Heterogeneous nuclear ribonucleoprotein H, N-terminally processed	yes	yes	2	7.9278e-16	139.88	By MS/MS	By MS/MS	By MS/MS	By MS/MS	By MS/MS	By MS/MS	1	1	1	1	1	1	35281000	0	5969500	5401700	7719900	7015400	9174200			1596	107	1637	10099;10100;10101;10102;10103;10104	6245;6246;6247;6248;6249	6245			-0.0824179	5	0	4797900	9749700	7392400
SCSADEVQRFF	11	1	1344.58	P31943	P31943	21	31	HNRNPH1	Heterogeneous nuclear ribonucleoprotein H;Heterogeneous nuclear ribonucleoprotein H, N-terminally processed	yes	yes	2	0.011146	121.05	By MS/MS	By MS/MS		By MS/MS	By MS/MS	By MS/MS	1	1		1	1	1	46271000	7525800	6088200	0	11711000	8682500	12263000			1597	107	1638	10105;10106;10107;10108;10109	6250;6251;6252	6252			-0.0816554	3	7525800	4893300	0	11214000
FSDCKIQNGAQGIRF	15	1	1739.84	P31943	P31943	31	45	HNRNPH1	Heterogeneous nuclear ribonucleoprotein H;Heterogeneous nuclear ribonucleoprotein H, N-terminally processed	yes	yes	3	6.0163e-05	79.089				By matching		By MS/MS				1		1	5449100	0	0	0	2723300	0	2725800			480	107	491	2911;2912	1668	1668			0.00101086	1	0	0	0	2607800
SDCKIQNGAQGIRF	14	0	1592.77	P31943	P31943	32	45	HNRNPH1	Heterogeneous nuclear ribonucleoprotein H;Heterogeneous nuclear ribonucleoprotein H, N-terminally processed	yes	yes	2;3	1.2223e-17	157.24	By MS/MS	By MS/MS	By MS/MS	By MS/MS	By MS/MS	By MS/MS	2	2	2	2	2	2	43638000	5101700	5363100	3142500	10149000	7290200	12592000			1598	107	1639	10110;10111;10112;10113;10114;10115;10116;10117;10118;10119;10120;10121	6253;6254;6255;6256;6257;6258;6259;6260;6261	6261			0.000248412	9	5101700	4310500	5671900	9718100
KHTGPNSPDTANDGF	15	0	1556.69	P31943;P55795	P31943	98	112	HNRNPH1;HNRNPH2	Heterogeneous nuclear ribonucleoprotein H;Heterogeneous nuclear ribonucleoprotein H, N-terminally processed;Heterogeneous nuclear ribonucleoprotein H2	yes	no	3	0.00080418	67.964	By MS/MS	By MS/MS	By matching	By MS/MS	By MS/MS	By MS/MS	1	1	1	1	1	1	39771000	7153800	8044300	4658500	5241300	7791500	6881500			934	107	956	6079;6080;6081;6082;6083;6084	3773;3774;3775;3776	3773			-0.0705266	4	7153800	6465500	8408200	5019000
AMQRPGPY	8	1	918.438	P31943;P55795	P31943	203	210	HNRNPH1;HNRNPH2	Heterogeneous nuclear ribonucleoprotein H;Heterogeneous nuclear ribonucleoprotein H, N-terminally processed;Heterogeneous nuclear ribonucleoprotein H2	yes	no	2	0.0069785	91.584	By MS/MS						1						0	0	0	0	0	0	0			114	107	119	727	407	407			-0.02431	1	0	0	0	0
ATHEDAVAAM	10	0	1014.44	P31943;P55795	P31943	336	345	HNRNPH1;HNRNPH2	Heterogeneous nuclear ribonucleoprotein H;Heterogeneous nuclear ribonucleoprotein H, N-terminally processed;Heterogeneous nuclear ribonucleoprotein H2	yes	no	2	0.026998	80.229	By matching	By MS/MS	By MS/MS	By matching	By MS/MS	By MS/MS	1	1	1	1	1	1	8912600	1632300	2016300	1116400	1159900	1376700	1610900			165	107	170	1022;1023;1024;1025;1026;1027	566;567;568	566			-0.0625994	3	1632300	1620600	2015100	1110700
GCSKEEIVQFF	11	1	1342.62	P31943;P55795;P31942	P31943	121	131	HNRNPH1;HNRNPH2;HNRNPH3	Heterogeneous nuclear ribonucleoprotein H;Heterogeneous nuclear ribonucleoprotein H, N-terminally processed;Heterogeneous nuclear ribonucleoprotein H2;Heterogeneous nuclear ribonucleoprotein H3	no	no	2	0.017565	110.87	By MS/MS	By MS/MS	By MS/MS	By MS/MS	By MS/MS	By MS/MS	1	1	1	1	1	1	37235000	4678000	6174500	1950300	6444700	6757200	11230000			499	107;106	510	3000;3001;3002;3003;3004;3005	1724	1724			-0.034869	1	4678000	4962700	3520100	6171400
QGRSTGEAFVQF	12	1	1325.64	P31943;P55795;P31942	P31943	148	159	HNRNPH1;HNRNPH2;HNRNPH3	Heterogeneous nuclear ribonucleoprotein H;Heterogeneous nuclear ribonucleoprotein H, N-terminally processed;Heterogeneous nuclear ribonucleoprotein H2;Heterogeneous nuclear ribonucleoprotein H3	no	no	2	0.0010092	109.11	By MS/MS	By MS/MS		By MS/MS	By MS/MS	By MS/MS	1	1		1	1	1	22714000	4287800	3252500	0	4375700	4234300	6563900			1339	107;106	1374	8569;8570;8571;8572;8573	5244;5245;5246	5246			-0.013379	3	4287800	2614100	0	4190100
RSSRSEIKGF	10	0	1165.62	P31942	P31942	90	99	HNRNPH3	Heterogeneous nuclear ribonucleoprotein H3	yes	yes	3	0.0092673	67.334	By matching	By MS/MS	By matching	By matching	By matching	By matching	1	1	1	1	1	1	29943000	3259600	4318400	2073000	9016400	4699400	6576700			1535	106	1575	9680;9681;9682;9683;9684;9685	5951	5951			0.0441843	1	3259600	3470800	3741600	8633900
RATENDIANFF	11	1	1296.61	P31942	P31942	205	215	HNRNPH3	Heterogeneous nuclear ribonucleoprotein H3	yes	yes	2	0.027833	90.629	By MS/MS	By MS/MS	By MS/MS	By MS/MS	By MS/MS	By MS/MS	1	1	1	1	1	1	11176000	1792100	1529900	777600	2088800	2061800	2926000			1410	106	1445	8950;8951;8952;8953;8954;8955	5487	5487			-0.0265759	1	1792100	1229600	1403500	2000200
NASVSVPDSSGPERIL	16	0	1626.82	P61978	P61978	73	88	HNRNPK	Heterogeneous nuclear ribonucleoprotein K	yes	yes	2	3.2838e-17	159.64	By MS/MS	By MS/MS		By matching	By MS/MS	By MS/MS	1	1		1	1	1	92008000	16784000	15702000	0	17342000	18874000	23305000			1209	159	1239	7882;7883;7884;7885;7886	4840;4841;4842;4843	4843			0.0329761	4	16784000	12620000	0	16607000
RENTQTTIKLF	11	1	1349.73	P61978	P61978	171	181	HNRNPK	Heterogeneous nuclear ribonucleoprotein K	yes	yes	2;3	0.012542	99.802	By matching	By MS/MS	By matching	By MS/MS	By MS/MS	By MS/MS	2	1	1	2	2	2	47201000	7182200	4981800	1891800	12123000	9227800	11794000			1431	159	1468	9069;9070;9071;9072;9073;9074;9075;9076;9077;9078	5557;5558;5559;5560;5561	5557			0.0694381	5	7182200	4004000	3414500	11609000
LLQNSVKQY	9	2	1091.6	P61978	P61978	450	458	HNRNPK	Heterogeneous nuclear ribonucleoprotein K	yes	yes	2	0.0015168	173.73	By MS/MS	By MS/MS	By MS/MS	By MS/MS	By MS/MS	By MS/MS	1	1	1	1	1	1	190170000	29524000	28411000	24078000	37312000	32046000	38801000			1115	159	1142	7194;7195;7196;7197;7198;7199	4403;4404;4405;4406;4407;4408	4408			0.0553741	6	29524000	22835000	43458000	35730000
AAAGGGGGGGRYY	13	1	1112.5	P14866	P14866	36	48	HNRNPL	Heterogeneous nuclear ribonucleoprotein L	yes	yes	2	0.034305	76.827	By MS/MS	By matching	By matching	By matching	By matching	By matching	1	1	1	1	1	1	6013400	1252900	950660	828200	1140800	993590	847340			2	83	2	10;11;12;13;14;15	6	6			-0.0518297	1	1252900	764080	1494800	1092400
YGGGSEGGRAPKRL	14	1	1403.73	P14866	P14866	48	61	HNRNPL	Heterogeneous nuclear ribonucleoprotein L	yes	yes	3	0.003457	65.563	By MS/MS	By matching	By MS/MS	By MS/MS	By MS/MS	By MS/MS	1	1	1	1	1	1	34130000	4445600	3959700	2705300	8075400	6150300	8794000			2187	83	2254	13974;13975;13976;13977;13978;13979	8730;8731;8732	8730			0.0412456	3	4445600	3182600	4882800	7732900
GGGSEGGRAPKRL	13	0	1240.66	P14866	P14866	49	61	HNRNPL	Heterogeneous nuclear ribonucleoprotein L	yes	yes	3	0.024104	35.737	By MS/MS	By MS/MS					1	1					1676100	944460	731640	0	0	0	0			551	83	562	3286;3287	1891	1891			0.0529262	1	944460	588050	0	0
IAGHPAFVNY	10	1	1087.55	P14866	P14866	164	173	HNRNPL	Heterogeneous nuclear ribonucleoprotein L	yes	yes	2	0.023535	77.984	By MS/MS	By MS/MS	By MS/MS	By MS/MS	By MS/MS	By MS/MS	1	1	1	1	1	1	290210000	43717000	48188000	34017000	51601000	50479000	62207000			745	83	759	4516;4517;4518;4519;4520;4521	2657;2658;2659	2659			0.00480876	3	43717000	38730000	61398000	49412000
STSQKISRPGDSDDSRSVNSVL	22	0	2334.14	P14866	P14866	174	195	HNRNPL	Heterogeneous nuclear ribonucleoprotein L	yes	yes	3	0.00012671	102.98	By matching			By MS/MS	By matching	By MS/MS	1			1	1	1	15207000	2589600	0	0	5134400	2259600	5223000			1826	83	1876	11485;11486;11487;11488	7103;7104	7104			0.0274396	2	2589600	0	0	4916600
SITTDVLY	8	1	910.465	P14866	P14866	205	212	HNRNPL	Heterogeneous nuclear ribonucleoprotein L	yes	yes	1	0.022717	91.584	By matching	By matching	By matching	By MS/MS	By matching	By MS/MS	1	1	1	1	1	1	55222000	13831000	9547300	5170100	8459000	7508400	10706000			1693	83	1736	10691;10692;10693;10694;10695;10696	6591	6591			0.0059497	1	13831000	7673500	9331700	8100200
AVDRAITHL	9	0	994.556	P14866	P14866	431	439	HNRNPL	Heterogeneous nuclear ribonucleoprotein L	yes	yes	2	0.035173	82.452	By matching	By MS/MS	By matching		By MS/MS	By matching	1	1	1		1	1	21271000	2863000	4865500	2763300	0	4763100	6015500			170	83	175	1045;1046;1047;1048;1049	578	578			0.0584828	1	2863000	3910600	4987500	0
AVDRAITHLNNNF	13	1	1483.75	P14866	P14866	431	443	HNRNPL	Heterogeneous nuclear ribonucleoprotein L	yes	yes	2;3	0.00087652	97.734	By matching	By matching	By matching	By MS/MS	By MS/MS	By MS/MS	1	2	2	2	2	2	47697000	730070	4343100	2615900	15063000	9101400	15844000			171	83	176	1050;1051;1052;1053;1054;1055;1056;1057;1058;1059;1060	579;580;581;582;583	582			0.0306483	5	730070	3490700	4721400	14424000
NVCVSKQPAIMPGQSY	16	1	1777.85	P14866	P14866	450	465	HNRNPL	Heterogeneous nuclear ribonucleoprotein L	yes	yes	2	6.0161e-10	118.87	By MS/MS	By MS/MS	By MS/MS	By MS/MS	By MS/MS	By MS/MS	1	1	1	1	1	1	18054000	3323400	3364600	1558600	3842300	2175400	3790100			1308	83	1342	8410;8411;8412;8413;8414;8415	5168;5169;5170;5171;5172;5173	5173			-0.00868523	6	3323400	2704300	2813100	3679300
KDFSESRNNRF	11	1	1398.66	P14866	P14866	475	485	HNRNPL	Heterogeneous nuclear ribonucleoprotein L	yes	yes	3	0.0071085	63.624	By MS/MS	By matching		By MS/MS	By MS/MS	By MS/MS	1	1		1	1	2	19313000	1375200	667890	0	7390500	3388700	6490600			895	83	915	5729;5730;5731;5732;5733;5734	3444;3445	3444			-0.01936	2	1375200	536810	0	7077000
NAPLEVTEENFF	12	2	1408.65	P14866	P14866	507	518	HNRNPL	Heterogeneous nuclear ribonucleoprotein L	yes	yes	2	0.033926	59.35	By MS/MS	By MS/MS	By matching				1	1	1				5222500	2298900	2168500	755130	0	0	0			1208	83	1238	7879;7880;7881	4839	4839			-0.0369188	1	2298900	1742900	1362900	0
GVKRPSSVKVF	11	0	1202.71	P14866	P14866	525	535	HNRNPL	Heterogeneous nuclear ribonucleoprotein L	yes	yes	2;3	0.014849	91.318	By MS/MS	By MS/MS	By matching	By MS/MS	By MS/MS	By MS/MS	2	2	1	2	2	2	99130000	11302000	13798000	3572100	24804000	15613000	30042000			697	83	709	4181;4182;4183;4184;4185;4186;4187;4188;4189;4190;4191	2411;2412;2413;2414;2415	2412			0.120294	5	11302000	11090000	6447500	23752000
ESKSDALETLGF	12	2	1295.62	P14866	P14866	550	561	HNRNPL	Heterogeneous nuclear ribonucleoprotein L	yes	yes	2	0.0014516	111.04	By MS/MS	By MS/MS	By MS/MS	By MS/MS	By MS/MS	By MS/MS	1	1	1	1	1	1	13295000	2713700	2375700	942860	2271800	2208600	2782800			429	83	439	2604;2605;2606;2607;2608;2609	1503;1504;1505;1506;1507	1507			-0.0114757	5	2713700	1909400	1701800	2175500
SGVQPGIGTEVF	12	0	1189.6	O43390	O43390	157	168	HNRNPR	Heterogeneous nuclear ribonucleoprotein R	yes	yes	2	0.02007	64.841	By MS/MS	By MS/MS	By MS/MS	By MS/MS	By MS/MS	By matching	1	1	1	1	1	1	123250000	42312000	41700000	12580000	15047000	11309000	297960			1671	25	1714	10561;10562;10563;10564;10565;10566	6521	6521			0.0106879	1	42312000	33515000	22705000	14409000
CGKEAAQEAVKL	12	0	1302.66	O43390	O43390	214	225	HNRNPR	Heterogeneous nuclear ribonucleoprotein R	yes	yes	2;3	0.0012551	113.1	By MS/MS	By MS/MS	By MS/MS	By matching	By matching	By matching	2	2	2	1	2	1	36934000	15211000	13239000	3959900	925090	2451300	1147300			187	25	192	1168;1169;1170;1171;1172;1173;1174;1175;1176;1177	650;651;652;653	651			0.0209619	4	15211000	10641000	7147200	885850
GYNNDNQEFYQDTY	14	3	1769.68	O43390	O43390	615	628	HNRNPR	Heterogeneous nuclear ribonucleoprotein R	yes	yes	2	0.0085198	72.365	By MS/MS	By MS/MS	By MS/MS	By MS/MS	By MS/MS	By MS/MS	1	1	1	1	1	1	24094000	8758100	6627100	2308100	2484900	1602300	2313000			705	25	717	4233;4234;4235;4236;4237;4238	2433	2433			-0.17353	1	8758100	5326500	4166000	2379500
TLDVTTGQRKY	11	1	1280.67	O43390;O60506	O43390	137	147	HNRNPR;SYNCRIP	Heterogeneous nuclear ribonucleoprotein R;Heterogeneous nuclear ribonucleoprotein Q	no	no	2;3	3.5213e-29	190.73	By MS/MS	By MS/MS	By MS/MS	By MS/MS	By MS/MS	By MS/MS	2	2	2	2	2	2	562100000	182690000	167230000	53927000	65924000	43200000	49126000			1932	25;28	1989	12406;12407;12408;12409;12410;12411;12412;12413;12414;12415;12416;12417	7787;7788;7789;7790;7791;7792;7793;7794;7795;7796;7797;7798;7799;7800	7800			0.0433555	14	182690000	134410000	97335000	63128000
GGPPPDSVY	9	0	887.403	O43390;O60506	O43390	148	156	HNRNPR;SYNCRIP	Heterogeneous nuclear ribonucleoprotein R;Heterogeneous nuclear ribonucleoprotein Q	no	no	1	0.0028844	118.69	By matching	By MS/MS	By MS/MS	By matching	By MS/MS	By MS/MS	1	1	1	1	1	1	21181000	6219900	5969600	2296400	2755500	1741000	2198100			580	25;28	591	3433;3434;3435;3436;3437;3438	1968;1969;1970;1971;1972	1968			-0.0457076	5	6219900	4798000	4144900	2638600
SSSPVNVKKL	10	0	1057.61	Q00839	Q00839	2	11	HNRNPU	Heterogeneous nuclear ribonucleoprotein U	yes	no	2	0.0036991	84.615	By MS/MS	By MS/MS	By MS/MS	By MS/MS	By MS/MS	By MS/MS	1	1	1	1	1	1	20277000	3136000	3001200	2530100	3485500	3756200	4368000			1799	189	1849	11338;11339;11340;11341;11342;11343	7023;7024;7025;7026;7027;7028	7023			0.086657	6	3136000	2412200	4566700	3337700
FEYIEENKY	9	2	1233.56	Q00839	Q00839	258	266	HNRNPU	Heterogeneous nuclear ribonucleoprotein U	yes	yes	2	0.0092131	107.47	By MS/MS	By MS/MS	By MS/MS	By MS/MS	By MS/MS	By MS/MS	1	1	1	1	1	1	46364000	6406100	7672900	5062900	9960400	6235100	11027000			461	189	472	2798;2799;2800;2801;2802;2803	1616;1617;1618;1619;1620	1617			-0.0520661	5	6406100	6167000	9138200	9537900
EYIEENKY	8	1	1086.49	Q00839	Q00839	259	266	HNRNPU	Heterogeneous nuclear ribonucleoprotein U	yes	yes	2	0.0027906	128.48	By MS/MS	By MS/MS	By MS/MS	By MS/MS	By MS/MS	By MS/MS	1	1	1	1	1	1	149380000	26260000	22288000	19783000	24658000	25702000	30686000			454	189	465	2761;2762;2763;2764;2765;2766	1595;1596;1597;1598;1599;1600	1600			-0.0528285	6	26260000	17913000	35707000	23612000
GVSKGKVCF	9	0	980.511	Q00839	Q00839	328	336	HNRNPU	Heterogeneous nuclear ribonucleoprotein U	yes	yes	2	0.0049236	122.13	By matching	By MS/MS	By MS/MS	By MS/MS	By MS/MS	By MS/MS	1	1	1	1	1	1	86037000	11914000	13127000	8018500	20154000	11693000	21131000			700	189	712	4201;4202;4203;4204;4205;4206	2420;2421;2422	2420			0.0203013	3	11914000	10551000	14473000	19299000
SYAKNGQDLGVAF	13	2	1368.67	Q00839	Q00839	420	432	HNRNPU	Heterogeneous nuclear ribonucleoprotein U	yes	yes	2	0.0077904	82.749	By matching	By matching	By matching	By MS/MS	By MS/MS	By MS/MS	1	1	1	1	1	1	55895000	9197400	7025200	4916600	13824000	10183000	10749000			1842	189	1892	11584;11585;11586;11587;11588;11589	7167;7168	7167			-0.00220752	2	9197400	5646400	8874100	13238000
AKNGQDLGVAF	11	1	1118.57	Q00839	Q00839	422	432	HNRNPU	Heterogeneous nuclear ribonucleoprotein U	yes	yes	2	0.00030528	143.28	By MS/MS	By MS/MS	By MS/MS	By MS/MS	By MS/MS	By MS/MS	1	1	1	1	1	1	213360000	38116000	33820000	24034000	46862000	36138000	34386000			92	189	97	597;598;599;600;601;602	340;341;342;343;344	340			0.0174794	5	38116000	27182000	43379000	44874000
NFGQKEKPY	9	1	1109.55	Q00839	Q00839	458	466	HNRNPU	Heterogeneous nuclear ribonucleoprotein U	yes	yes	2	5.7912e-17	175.12	By MS/MS	By MS/MS	By MS/MS	By MS/MS	By MS/MS	By MS/MS	1	1	1	1	1	1	72935000	14815000	15759000	10492000	0	14616000	17253000			1231	189	1262	7992;7993;7994;7995;7996;7997	4905;4906;4907;4908;4909;4910	4908			0.00016555	6	14815000	12666000	18938000	0
NFGQKEKPYFPIPEEY	16	3	1984.96	Q00839	Q00839	458	473	HNRNPU	Heterogeneous nuclear ribonucleoprotein U	yes	yes	3	0.00045604	74.475				By MS/MS	By MS/MS	By MS/MS				1	1	1	30068000	0	0	0	9744000	7685900	12638000			1232	189	1263	7998;7999;8000	4911;4912;4913	4913			0.00399888	3	0	0	0	9330700
MIGLPGAGKTTW	12	2	1230.64	Q00839	Q00839	502	513	HNRNPU	Heterogeneous nuclear ribonucleoprotein U	yes	yes	2	0.03164	60.436	By MS/MS	By matching		By MS/MS	By MS/MS	By MS/MS	1	1		1	1	1	20202000	3484800	4178500	0	4080900	3631300	4826100			1198	189	1227	7802;7803;7804;7805;7806	4806	4806			0.0369832	1	3484800	3358400	0	3907800
IGLPGAGKTTW	11	1	1099.6	Q00839	Q00839	503	513	HNRNPU	Heterogeneous nuclear ribonucleoprotein U	yes	yes	2	0.030547	64.04	By MS/MS		By MS/MS	By MS/MS	By MS/MS	By MS/MS	1		1	1	1	1	44366000	8536500	0	4490200	10954000	8793200	11593000			781	189	798	4840;4841;4842;4843;4844	2886;2887	2886			0.0567772	2	8536500	0	8104500	10489000
VTKHAAENPGKY	12	0	1313.67	Q00839	Q00839	514	525	HNRNPU	Heterogeneous nuclear ribonucleoprotein U	yes	yes	2;3	0.0060501	58.699		By MS/MS	By MS/MS	By MS/MS	By MS/MS	By MS/MS		2	2	2	2	2	35304000	0	4570200	4391100	9626600	8032400	8683300			2165	189	2231	13844;13845;13846;13847;13848;13849;13850;13851;13852;13853	8664;8665;8666	8666			0.0285097	3	0	3673200	7925600	9218300
NILGTNTIMDKM	12	2	1349.67	Q00839	Q00839	526	537	HNRNPU	Heterogeneous nuclear ribonucleoprotein U	yes	yes	2	0.031645	60.434	By MS/MS	By MS/MS		By MS/MS	By MS/MS	By MS/MS	1	1		1	1	1	14322000	2401800	1788900	0	3175200	3073800	3882000			1245	189	1278	8074;8075;8076;8077;8078	4963	4963			0.00746003	1	2401800	1437800	0	3040600
QRKAVVVCPKDEDY	14	0	1705.85	Q00839	Q00839	600	613	HNRNPU	Heterogeneous nuclear ribonucleoprotein U	yes	yes	3	0.017218	47.621	By matching	By matching	By matching	By MS/MS	By matching	By MS/MS	1	1	1	1	1	1	25172000	2647400	3990400	2751900	4558100	5224400	5999400			1376	189	1411	8768;8769;8770;8771;8772;8773	5342;5343	5342			0.0210655	2	2647400	3207300	4966900	4364800
VELQKEEAQKL	11	1	1313.72	Q00839	Q00839	655	665	HNRNPU	Heterogeneous nuclear ribonucleoprotein U	yes	yes	2;3	0.0012925	121.9	By MS/MS	By MS/MS	By MS/MS	By MS/MS	By MS/MS	By MS/MS	2	1	2	2	1	2	78995000	19438000	6619600	10679000	15886000	6331800	20040000			2050	189	2110	13133;13134;13135;13136;13137;13138;13139;13140;13141;13142	8230;8231;8232;8233;8234;8235;8236	8234			0.0747699	7	19438000	5320400	19275000	15212000
VELQKEEAQKLL	12	2	1426.8	Q00839	Q00839	655	666	HNRNPU	Heterogeneous nuclear ribonucleoprotein U	yes	yes	2	0.0011635	118.9	By MS/MS	By MS/MS	By MS/MS	By MS/MS	By MS/MS	By MS/MS	1	1	1	1	1	1	39444000	6537500	5680400	2335600	7705500	6061000	11125000			2051	189	2111	13143;13144;13145;13146;13147;13148	8237;8238;8239;8240;8241	8239			0.106815	5	6537500	4565600	4215500	7378700
SQHYHQGYY	9	2	1181.49	Q00839	Q00839	817	825	HNRNPU	Heterogeneous nuclear ribonucleoprotein U	yes	yes	2	0.01214	101.72	By MS/MS	By matching	By MS/MS	By MS/MS	By MS/MS	By MS/MS	1	1	1	1	1	1	26681000	3266400	3958000	2701500	6044400	4728500	5982200			1756	189	1802	11049;11050;11051;11052;11053;11054	6816;6817	6816			-0.0944638	2	3266400	3181200	4875900	5788000
SRGHYESGSGQTSGF	15	1	1555.67	CON__Q86YZ3;Q86YZ3	CON__Q86YZ3	334	348	HRNR	Hornerin	yes	no	2	0.0019699	69.01	By matching	By MS/MS			By matching	By matching	1	1			1	1	2174200	353140	1059400	0	0	322120	439510		+	1765	20	1814	11111;11112;11113;11114	6875	6875			-0.0904583	1	353140	851500	0	0
SSSRGPYESGSGHSSGL	17	1	1650.72	CON__Q86YZ3;Q86YZ3	CON__Q86YZ3	568	584	HRNR	Hornerin	yes	no	2;3	3.3536e-05	89.43	By MS/MS	By matching	By MS/MS	By MS/MS	By MS/MS	By MS/MS	1	2	2	2	2	2	28905000	778470	4263200	3403000	5352700	5503100	9604400		+	1800	20	1850	11344;11345;11346;11347;11348;11349;11350;11351;11352;11353;11354	7029;7030	7030			-0.075942	2	778470	3426500	6142100	5125600
SSSNGPHGSVSGQSSGF	17	0	1577.67	CON__Q86YZ3;Q86YZ3	CON__Q86YZ3	685	701	HRNR	Hornerin	yes	no	2	2.753e-13	151.79	By MS/MS	By MS/MS	By MS/MS		By MS/MS	By MS/MS	1	1	1		1	1	24069000	5490000	5539100	3389500	0	5941500	3708800		+	1798	20	1848	11333;11334;11335;11336;11337	7018;7019;7020;7021;7022	7018			-0.0951015	5	5490000	4452000	6117900	0
ESRSGHSSVF	10	0	1091.5	CON__Q86YZ3;Q86YZ3	CON__Q86YZ3	1275	1284	HRNR	Hornerin	yes	no	2;3	0.013219	80.438	By MS/MS	By MS/MS	By MS/MS	By MS/MS	By MS/MS	By MS/MS	2	2	2	2	2	2	108410000	15871000	28774000	12918000	13399000	17422000	20026000		+	432	20	442	2612;2613;2614;2615;2616;2617;2618;2619;2620;2621;2622;2623	1510;1511;1512;1513;1514	1514			-0.0425039	5	15871000	23127000	23315000	12831000
CSQGQHGSTSGQSSTF	16	0	1654.66	CON__Q86YZ3;Q86YZ3	CON__Q86YZ3	1308	1323	HRNR	Hornerin	yes	no	2	0.028996	54.471	By matching	By MS/MS	By matching		By matching		1	1	1		1		6169600	507060	4308000	516030	0	838510	0		+	199	20	204	1239;1240;1241;1242	690	690			-0.136984	1	507060	3462500	931390	0
TANMERIM	8	1	964.447	P08238;P07900;Q58FG1	P08238	599	606	HSP90AB1;HSP90AA1;HSP90AA4P	Heat shock protein HSP 90-beta;Heat shock protein HSP 90-alpha;Putative heat shock protein HSP 90-alpha A4	yes	no	2	0.0097476	113.5	By matching	By matching	By MS/MS	By MS/MS	By matching	By MS/MS	1	1	1	1	1	1	32530000	4286500	3451700	3845000	6812500	5964500	8169600			1857	60	1909	11675;11676;11677;11678;11679;11680	7215;7216;7217	7216			-0.0366239	3	4286500	2774200	6939900	6523500
ESLTDPSKLDSGKEL	15	2	1617.81	P08238;Q58FF7;P07900;Q14568;Q58FF8	P08238	57	71	HSP90AB1;HSP90AB3P;HSP90AA1;HSP90AA2P;HSP90AB2P	Heat shock protein HSP 90-beta;Putative heat shock protein HSP 90-beta-3;Heat shock protein HSP 90-alpha;Heat shock protein HSP 90-alpha A2;Putative heat shock protein HSP 90-beta 2	yes	no	2	0.0087314	70.728					By MS/MS						1		0	0	0	0	0	0	0			431	60	441	2611	1509	1509			0.0255537	1	0	0	0	0
HLKEDQTEY	9	1	1161.53	P08238;Q58FF7;P07900;Q58FF6;Q14568	P08238	184	192	HSP90AB1;HSP90AB3P;HSP90AA1;HSP90AB4P;HSP90AA2P	Heat shock protein HSP 90-beta;Putative heat shock protein HSP 90-beta-3;Heat shock protein HSP 90-alpha;Putative heat shock protein HSP 90-beta 4;Heat shock protein HSP 90-alpha A2	yes	no	2	0.0054851	109.86	By MS/MS	By MS/MS		By MS/MS	By MS/MS	By MS/MS	1	1		1	1	1	11042000	0	1952600	0	2883900	3135900	3070100			726	60	740	4400;4401;4402;4403;4404	2583;2584;2585;2586;2587	2585			-0.0440866	5	0	1569400	0	2761600
CVQQLKEF	8	1	1050.52	P08238;Q58FF7;P07900;Q58FF6;Q58FG1	P08238	521	528	HSP90AB1;HSP90AB3P;HSP90AA1;HSP90AB4P;HSP90AA4P	Heat shock protein HSP 90-beta;Putative heat shock protein HSP 90-beta-3;Heat shock protein HSP 90-alpha;Putative heat shock protein HSP 90-beta 4;Putative heat shock protein HSP 90-alpha A4	yes	no	2	0.032144	89.142	By matching	By MS/MS	By MS/MS	By MS/MS	By MS/MS	By MS/MS	1	1	1	1	1	1	18656000	2548400	1921500	1614300	3930300	4027800	4613500			206	60	211	1286;1287;1288;1289;1290;1291	713	713			-0.0064219	1	2548400	1544400	2913800	3763600
ISNASDALDKIRY	13	1	1464.76	P08238;Q58FF7;Q58FF6;Q58FF8	P08238	44	56	HSP90AB1;HSP90AB3P;HSP90AB4P;HSP90AB2P	Heat shock protein HSP 90-beta;Putative heat shock protein HSP 90-beta-3;Putative heat shock protein HSP 90-beta 4;Putative heat shock protein HSP 90-beta 2	yes	no	3	0.0011752	90.731	By MS/MS	By MS/MS	By matching	By MS/MS	By MS/MS	By MS/MS	1	1	1	1	1	1	13902000	2393400	2649600	1449700	2697700	2224100	2487500			853	60	873	5272;5273;5274;5275;5276;5277	3120;3121	3120			0.0434688	2	2393400	2129600	2616600	2583300
AKAAAIGIDLGTTY	14	1	1363.73	P0DMV9;P0DMV8	P0DMV9	2	15	HSPA1B;HSPA1A	Heat shock 70 kDa protein 1B;Heat shock 70 kDa protein 1A	yes	no	2	0.031892	53.683	By MS/MS	By MS/MS	By MS/MS	By MS/MS		By MS/MS	1	1	1	1		1	72003000	19731000	16413000	5626200	13264000	0	16969000			85	69	89	538;539;540;541;542	306	306			0.0674128	1	19731000	13192000	10155000	12701000
IGDAAKNQVALNPQNTVF	18	1	1898.98	P0DMV9;P0DMV8	P0DMV9	51	68	HSPA1B;HSPA1A	Heat shock 70 kDa protein 1B;Heat shock 70 kDa protein 1A	yes	no	2	0.0002643	69.229	By MS/MS	By MS/MS	By MS/MS	By MS/MS	By MS/MS	By MS/MS	1	1	1	1	1	1	17940000	3381800	2793300	2240300	2375500	2773700	4374900			777	69	794	4818;4819;4820;4821;4822;4823	2868;2869;2870;2871	2871			0.0714921	4	3381800	2245100	4043600	2274800
IGRKFGDPVVQSDM	14	1	1547.78	P0DMV9;P0DMV8	P0DMV9	74	87	HSPA1B;HSPA1A	Heat shock 70 kDa protein 1B;Heat shock 70 kDa protein 1A	yes	no	2;3	0.00016622	101.95	By matching	By matching	By matching	By MS/MS	By MS/MS	By MS/MS	1	1	1	2	2	2	44788000	3296600	3195500	1167800	12191000	8395300	16541000			786	69	803	4875;4876;4877;4878;4879;4880;4881;4882;4883	2902;2903;2904	2904			0.0246351	3	3296600	2568400	2107800	11674000
QVINDGDKPKVQVSY	15	0	1688.87	P0DMV9;P0DMV8	P0DMV9	93	107	HSPA1B;HSPA1A	Heat shock 70 kDa protein 1B;Heat shock 70 kDa protein 1A	yes	no	2;3	2.9439e-06	146.5	By MS/MS	By MS/MS	By MS/MS	By MS/MS	By MS/MS	By MS/MS	2	2	2	2	2	2	323390000	46170000	38854000	27436000	66170000	62900000	81862000			1393	69	1428	8857;8858;8859;8860;8861;8862;8863;8864;8865;8866;8867;8868	5401;5402;5403;5404;5405;5406;5407;5408	5407			0.0564678	8	46170000	31228000	49519000	63363000
KGETKAFYPEEISSM	15	2	1715.81	P0DMV9;P0DMV8	P0DMV9	108	122	HSPA1B;HSPA1A	Heat shock 70 kDa protein 1B;Heat shock 70 kDa protein 1A	yes	no	2;3	3.6335e-19	158.06	By matching		By MS/MS	By MS/MS	By MS/MS	By MS/MS	2		1	2	1	2	108230000	26586000	0	3550800	34239000	0	43859000			921	69	942	6002;6003;6004;6005;6006;6007;6008;6009	3737;3738;3739;3740	3740			-0.0216338	4	26586000	0	6409000	32787000
LGYPVTNAVITVPAYF	16	3	1723.92	P0DMV9;P0DMV8	P0DMV9	135	150	HSPA1B;HSPA1A	Heat shock 70 kDa protein 1B;Heat shock 70 kDa protein 1A	yes	no	2	0.025011	85.533	By MS/MS	By MS/MS	By MS/MS			By MS/MS	1	1	1			1	24402000	9001000	5982300	1085600	0	0	8332700			1084	69	1110	7010;7011;7012;7013	4317	4317			0.0855063	1	9001000	4808200	1959500	0
GLDRTGKGERNVL	13	1	1413.77	P0DMV9;P0DMV8	P0DMV9	184	196	HSPA1B;HSPA1A	Heat shock 70 kDa protein 1B;Heat shock 70 kDa protein 1A	yes	no	2;3	0.0002725	118.24	By MS/MS	By MS/MS	By MS/MS	By MS/MS	By matching	By MS/MS	2	2	2	2	2	2	286330000	24035000	27882000	11736000	76554000	48902000	97226000			622	69	633	3691;3692;3693;3694;3695;3696;3697;3698;3699;3700;3701;3702	2116;2117;2118;2119;2120;2121	2120			0.0784912	6	24035000	22410000	21183000	73307000
MGDKSENVQDLL	12	2	1347.63	P0DMV9;P0DMV8	P0DMV9	381	392	HSPA1B;HSPA1A	Heat shock 70 kDa protein 1B;Heat shock 70 kDa protein 1A	yes	no	2	0.0013856	113.62	By MS/MS	By MS/MS	By MS/MS	By MS/MS	By MS/MS	By MS/MS	1	1	1	1	1	1	38928000	7188000	6279300	3028900	4998300	7821000	9612000			1196	69	1225	7791;7792;7793;7794;7795;7796	4799;4800;4801;4802	4801			-0.0258812	4	7188000	5046900	5467000	4786300
KAEDEVQRERVSAKNALESY	20	1	2321.16	P0DMV9;P0DMV8	P0DMV9	526	545	HSPA1B;HSPA1A	Heat shock 70 kDa protein 1B;Heat shock 70 kDa protein 1A	yes	no	3	4.8505e-05	75.55				By MS/MS	By MS/MS	By MS/MS				1	1	1	20005000	0	0	0	7828800	2283000	9892900			870	69	890	5564;5565;5566	3335;3336	3335			0.0534176	2	0	0	0	7496700
LDANTLAEKDEF	12	2	1364.65	P0DMV9;P0DMV8	P0DMV9	581	592	HSPA1B;HSPA1A	Heat shock 70 kDa protein 1B;Heat shock 70 kDa protein 1A	yes	no	2	0.0010223	120.06	By MS/MS	By MS/MS	By MS/MS	By MS/MS	By MS/MS	By MS/MS	1	1	1	1	1	1	115570000	21239000	22197000	13179000	17462000	19267000	22224000			1048	69	1074	6831;6832;6833;6834;6835;6836	4202;4203;4204;4205;4206	4205			-0.0217618	5	21239000	17840000	23788000	16722000
DANTLAEKDEF	11	1	1251.56	P0DMV9;P0DMV8	P0DMV9	582	592	HSPA1B;HSPA1A	Heat shock 70 kDa protein 1B;Heat shock 70 kDa protein 1A	yes	no	2	0.019877	71.614	By MS/MS	By MS/MS	By MS/MS	By MS/MS	By MS/MS	By MS/MS	1	1	1	1	1	1	72015000	13754000	12828000	9310400	9525400	12374000	14224000			213	69	219	1332;1333;1334;1335;1336;1337	730;731	730			-0.0538071	2	13754000	10310000	16805000	9121400
EQVCNPIISGLY	12	1	1391.68	P0DMV9;P0DMV8	P0DMV9	600	611	HSPA1B;HSPA1A	Heat shock 70 kDa protein 1B;Heat shock 70 kDa protein 1A	yes	no	2	0.021401	57.598	By matching	By MS/MS	By matching	By MS/MS	By matching	By MS/MS	1	1	1	1	1	1	11348000	2106300	2322300	1101600	1296100	1772600	2749600			417	69	427	2530;2531;2532;2533;2534;2535	1460	1460			-0.00466941	0	2106300	1866500	1988200	1241100
QGAGGPGPGGF	11	0	900.409	P0DMV9;P0DMV8	P0DMV9	612	622	HSPA1B;HSPA1A	Heat shock 70 kDa protein 1B;Heat shock 70 kDa protein 1A	yes	no	1;2	0.011687	83.753	By MS/MS	By matching	By MS/MS	By MS/MS	By matching	By matching	2	2	2	2	2	2	81301000	13380000	12806000	11607000	12723000	13222000	17564000			1335	69	1370	8540;8541;8542;8543;8544;8545;8546;8547;8548;8549;8550;8551	5231;5232	5232			-0.0452082	1	13380000	10293000	20949000	12183000
QGAGGPGPGGFGAQGPKGGSGSGPTIEEVD	30	1	2624.21	P0DMV9;P0DMV8	P0DMV9	612	641	HSPA1B;HSPA1A	Heat shock 70 kDa protein 1B;Heat shock 70 kDa protein 1A	yes	no	3	0.0020213	64.779	By MS/MS		By MS/MS	By MS/MS	By MS/MS	By MS/MS	1		1	1	1	1	39917000	3625300	0	3781800	11660000	9875400	10975000			1336	69	1371	8552;8553;8554;8555;8556	5233;5234;5235	5233			-0.03685	3	3625300	0	6825900	11165000
GAQGPKGGSGSGPTIEEVD	19	0	1741.81	P0DMV9;P0DMV8	P0DMV9	623	641	HSPA1B;HSPA1A	Heat shock 70 kDa protein 1B;Heat shock 70 kDa protein 1A	yes	no	2	5.686e-09	147.42	By MS/MS	By MS/MS	By MS/MS	By MS/MS	By MS/MS	By MS/MS	1	1	1	1	1	1	381170000	64709000	65192000	49153000	58520000	66431000	77167000			494	69	505	2975;2976;2977;2978;2979;2980	1711;1712;1713;1714;1715;1716	1712			-0.029362	6	64709000	52397000	88718000	56038000
NDSQRQATKDAGVIAGL	17	0	1742.89	P0DMV9;P0DMV8;P34931	P0DMV9	151	167	HSPA1B;HSPA1A;HSPA1L	Heat shock 70 kDa protein 1B;Heat shock 70 kDa protein 1A;Heat shock 70 kDa protein 1-like	yes	no	2;3	2.215e-05	94.122	By MS/MS	By MS/MS	By MS/MS	By MS/MS	By MS/MS	By MS/MS	2	2	2	2	2	2	125050000	29900000	13405000	13187000	19925000	20481000	28148000			1222	69	1252	7939;7940;7941;7942;7943;7944;7945;7946;7947;7948;7949;7950	4876;4877;4878;4879;4880;4881;4882	4881			0.0493949	7	29900000	10774000	23802000	19080000
NDSQRQATKDAGVIAGLNVL	20	1	2069.09	P0DMV9;P0DMV8;P34931	P0DMV9	151	170	HSPA1B;HSPA1A;HSPA1L	Heat shock 70 kDa protein 1B;Heat shock 70 kDa protein 1A;Heat shock 70 kDa protein 1-like	yes	no	3	0.00027547	66.874		By MS/MS	By matching	By MS/MS	By MS/MS	By MS/MS		1	1	1	1	1	31576000	0	3557800	343690	9591400	5107900	12976000			1223	69	1253	7951;7952;7953;7954;7955	4883;4884	4884			0.0947504	2	0	2859500	620340	9184600
NGRDLNKSINPDEAVAY	17	1	1874.91	P0DMV9;P0DMV8;P34931	P0DMV9	355	371	HSPA1B;HSPA1A;HSPA1L	Heat shock 70 kDa protein 1B;Heat shock 70 kDa protein 1A;Heat shock 70 kDa protein 1-like	yes	no	2;3	2.9605e-11	135.6	By MS/MS	By MS/MS	By MS/MS	By MS/MS	By MS/MS	By MS/MS	2	2	2	2	2	2	116960000	16755000	15049000	11997000	26277000	20902000	25984000			1237	69	1268	8021;8022;8023;8024;8025;8026;8027;8028;8029;8030;8031;8032	4926;4927;4928;4929;4930;4931;4932;4933;4934;4935	4933			0.00979457	10	16755000	12095000	21654000	25163000
IKRNSTIPTKQTQIF	15	0	1774.01	P0DMV9;P0DMV8;P34931	P0DMV9	414	428	HSPA1B;HSPA1A;HSPA1L	Heat shock 70 kDa protein 1B;Heat shock 70 kDa protein 1A;Heat shock 70 kDa protein 1-like	yes	no	2;3	9.3776e-13	146.36	By MS/MS	By MS/MS	By MS/MS	By MS/MS	By MS/MS	By MS/MS	2	2	2	2	2	2	163450000	10713000	14571000	5662300	47799000	26201000	58508000			804	69	822	4993;4994;4995;4996;4997;4998;4999;5000;5001;5002;5003;5004	2961;2962;2963;2964;2965;2966;2967;2968;2969	2969			0.154073	9	10713000	11711000	10220000	45772000
TKDNNLLGRF	10	2	1176.63	P0DMV9;P0DMV8;P34931;P17066	P0DMV9	450	459	HSPA1B;HSPA1A;HSPA1L;HSPA6	Heat shock 70 kDa protein 1B;Heat shock 70 kDa protein 1A;Heat shock 70 kDa protein 1-like;Heat shock 70 kDa protein 6	yes	no	2	0.01753	85.731				By MS/MS		By matching				1		1	5761400	0	0	0	2719000	0	3042400			1917	69	1971	12321;12322	7739	7739			0.0438732	1	0	0	0	2603700
NKSINPDEAVAY	12	0	1319.64	P0DMV9;P0DMV8;P34931;P17066;P11142;P54652	P0DMV9	360	371	HSPA1B;HSPA1A;HSPA1L;HSPA6;HSPA8;HSPA2	Heat shock 70 kDa protein 1B;Heat shock 70 kDa protein 1A;Heat shock 70 kDa protein 1-like;Heat shock 70 kDa protein 6;Heat shock cognate 71 kDa protein;Heat shock-related 70 kDa protein 2	no	no	2	0.0053792	89.08	By MS/MS		By MS/MS	By MS/MS	By MS/MS	By MS/MS	1		1	1	1	1	27204000	5546000	0	4029400	5171300	5739100	6718600			1257	69;74	1290	8124;8125;8126;8127;8128	4995;4996;4997;4998	4998			-0.0112874	4	5546000	0	7272700	4952000
RIINEPTAAAIAY	13	0	1401.76	P0DMV9;P0DMV8;P34931;P17066;P11142;P54652;P11021	P0DMV9	171	183	HSPA1B;HSPA1A;HSPA1L;HSPA6;HSPA8;HSPA2;HSPA5	Heat shock 70 kDa protein 1B;Heat shock 70 kDa protein 1A;Heat shock 70 kDa protein 1-like;Heat shock 70 kDa protein 6;Heat shock cognate 71 kDa protein;Heat shock-related 70 kDa protein 2;78 kDa glucose-regulated protein	no	no	2	0.00047083	112.75	By MS/MS	By MS/MS	By MS/MS	By MS/MS	By MS/MS	By MS/MS	1	1	1	1	1	1	712780000	91932000	99961000	57115000	131720000	137860000	194190000			1459	69;74;73	1498	9218;9219;9220;9221;9222;9223	5637;5638;5639;5640;5641;5642	5637			0.0768039	6	91932000	80343000	103090000	126130000
TTYSDNQPGVL	11	1	1193.56	P0DMV9;P0DMV8;P34931;P11142	P0DMV9	429	439	HSPA1B;HSPA1A;HSPA1L;HSPA8	Heat shock 70 kDa protein 1B;Heat shock 70 kDa protein 1A;Heat shock 70 kDa protein 1-like;Heat shock cognate 71 kDa protein	no	no	2	0.019644	71.877	By matching	By MS/MS	By MS/MS	By MS/MS	By MS/MS	By MS/MS	1	1	1	1	1	1	51916000	6795600	5772900	6119200	11681000	9628400	11919000			2000	69;74	2057	12809;12810;12811;12812;12813;12814	8047	8047			-0.0326039	1	6795600	4639900	11045000	11185000
SDNQPGVL	8	0	828.398	P0DMV9;P0DMV8;P34931;P11142	P0DMV9	432	439	HSPA1B;HSPA1A;HSPA1L;HSPA8	Heat shock 70 kDa protein 1B;Heat shock 70 kDa protein 1A;Heat shock 70 kDa protein 1-like;Heat shock cognate 71 kDa protein	no	no	2	0.0094521	116.11	By MS/MS	By MS/MS	By MS/MS	By MS/MS	By MS/MS	By MS/MS	1	1	1	1	1	1	98715000	14632000	13836000	13495000	17164000	20309000	19279000			1606	69;74	1647	10167;10168;10169;10170;10171;10172	6291;6292;6293	6293			-0.0233164	3	14632000	11121000	24357000	16436000
QHGKVEIIANDQGNRTTPSY	20	0	2227.1	P0DMV9;P0DMV8;P34931;P11142;P54652	P0DMV9	22	41	HSPA1B;HSPA1A;HSPA1L;HSPA8;HSPA2	Heat shock 70 kDa protein 1B;Heat shock 70 kDa protein 1A;Heat shock 70 kDa protein 1-like;Heat shock cognate 71 kDa protein;Heat shock-related 70 kDa protein 2	no	no	3	1.1628e-10	79.511	By matching		By matching	By MS/MS		By MS/MS	1		1	1		1	9431000	2537400	0	1074700	5819000	0	0			1340	69;74	1375	8574;8575;8576;8577	5247;5248	5248			0.0336923	2	2537400	0	1939700	5572200
RSTLEPVEKAL	11	1	1241.7	P0DMV9;P0DMV8;P17066;P48741	P0DMV9	311	321	HSPA1B;HSPA1A;HSPA6;HSPA7	Heat shock 70 kDa protein 1B;Heat shock 70 kDa protein 1A;Heat shock 70 kDa protein 6;Putative heat shock 70 kDa protein 7	yes	no	2	0.016432	75.509	By matching	By MS/MS	By MS/MS	By MS/MS	By MS/MS	By MS/MS	1	1	1	1	1	1	55825000	10302000	9784600	3177900	9327400	9659500	13573000			1538	69	1578	9761;9762;9763;9764;9765;9766	6030;6031;6032;6033	6030			0.0867703	4	10302000	7864300	5735800	8931700
TKMKEIAEAY	10	1	1182.6	P0DMV9;P0DMV8;P11142;P54652	P0DMV9	125	134	HSPA1B;HSPA1A;HSPA8;HSPA2	Heat shock 70 kDa protein 1B;Heat shock 70 kDa protein 1A;Heat shock cognate 71 kDa protein;Heat shock-related 70 kDa protein 2	no	no	2;3	0.0037637	108.57	By MS/MS	By MS/MS	By MS/MS	By MS/MS	By MS/MS	By MS/MS	3	3	3	3	2	2	222830000	36094000	30099000	24481000	46675000	38016000	47468000			1923	69;74	1977;1978	12348;12349;12350;12351;12352;12353;12354;12355;12356;12357;12358;12359;12360;12361;12362;12363	7750;7751;7752;7753;7754;7755;7756;7757;7758;7759	7755	29		0.0114662	10	36094000	24192000	44187000	44695000
IQVDIGGGQTKTF	13	0	1362.71	P11021	P11021	128	140	HSPA5	78 kDa glucose-regulated protein	yes	yes	2	0.00056468	107.06	By MS/MS	By MS/MS	By MS/MS	By MS/MS	By MS/MS	By MS/MS	1	1	1	1	1	1	26745000	5117200	5016900	1926500	3643400	4689700	6351000			840	73	859	5196;5197;5198;5199;5200;5201	3081;3082;3083	3083			0.0474811	3	5117200	4032300	3477200	3488800
STASDNQPTVTIKVY	15	0	1622.82	P11021	P11021	452	466	HSPA5	78 kDa glucose-regulated protein	yes	yes	2	0.021569	62.271				By MS/MS						1			0	0	0	0	0	0	0			1815	73	1865	11424	7065	7065			0.028671	1	0	0	0	0
GSAGPPPTGEEDTAEKDEL	19	0	1898.84	P11021	P11021	636	654	HSPA5	78 kDa glucose-regulated protein	yes	yes	2	0.011635	53.967	By matching	By matching		By MS/MS	By MS/MS	By MS/MS	1	1		1	2	1	9748900	1901400	1319600	0	1928500	2536000	2063400			669	73	681	3981;3982;3983;3984;3985;3986	2268;2269	2269			-0.0753198	2	1901400	1060600	0	1846700
SKGPAVGIDLGTTY	14	1	1377.71	P11142	P11142	2	15	HSPA8	Heat shock cognate 71 kDa protein	yes	no	2	0.022375	56.548	By MS/MS	By MS/MS	By MS/MS	By MS/MS	By MS/MS	By MS/MS	1	1	1	1	1	1	15850000	2675700	2528200	1267500	2607500	3360300	3410700			1697	74	1740	10707;10708;10709;10710;10711;10712	6599	6599			0.0402469	1	2675700	2032000	2287800	2496900
GLDKKVGAERNVL	13	1	1397.8	P11142	P11142	184	196	HSPA8	Heat shock cognate 71 kDa protein	yes	yes	2;3	3.5196e-12	90.05	By MS/MS	By MS/MS	By matching	By MS/MS	By MS/MS	By MS/MS	2	2	1	2	2	2	56912000	6357700	6395600	1666900	17583000	2277300	22632000			618	74	629	3658;3659;3660;3661;3662;3663;3664;3665;3666;3667;3668	2097;2098;2099;2100;2101;2102	2100			0.116075	6	6357700	5140400	3008600	16838000
SGDKSENVQDLL	12	1	1303.63	P11142	P11142	381	392	HSPA8	Heat shock cognate 71 kDa protein	yes	yes	2	0.0087855	105.4	By MS/MS	By MS/MS	By MS/MS	By MS/MS	By MS/MS	By MS/MS	1	1	1	1	1	1	33843000	6418600	6804800	4781500	5655500	4596900	5585500			1640	74	1681	10384;10385;10386;10387;10388;10389	6400;6401	6400			-0.0140935	2	6418600	5469300	8630300	5415600
KAEDEKQRDKVSSKNSLESY	20	1	2340.16	P11142	P11142	526	545	HSPA8	Heat shock cognate 71 kDa protein	yes	yes	3	0.00070947	60.034	By matching			By MS/MS		By MS/MS	1			1		1	6934400	375960	0	0	3349600	0	3208900			869	74	889	5561;5562;5563	3333;3334	3334			0.0392603	2	375960	0	0	3207500
IKRNTTIPTKQTQTF	15	0	1775.99	P11142;P54652	P11142	414	428	HSPA8;HSPA2	Heat shock cognate 71 kDa protein;Heat shock-related 70 kDa protein 2	yes	no	3	0.0074688	44.457	By matching	By MS/MS	By matching	By MS/MS	By MS/MS	By MS/MS	1	1	1	1	1	1	51352000	5745400	7270500	3280500	12071000	8675900	14309000			805	74	823	5005;5006;5007;5008;5009;5010	2970;2971;2972	2970			0.132427	3	5745400	5843500	5921100	11559000
NDSQRQATKDAGQISGL	17	0	1787.88	P38646	P38646	198	214	HSPA9	Stress-70 protein, mitochondrial	yes	yes	2	0.00012026	82.069	By MS/MS	By MS/MS	By MS/MS	By MS/MS	By MS/MS	By MS/MS	1	1	1	1	1	1	23615000	3525400	2935300	2871100	4571400	4196300	5515500			1220	118	1250	7928;7929;7930;7931;7932;7933	4867;4868;4869;4870;4871;4872	4870			0.01378	6	3525400	2359200	5182100	4377500
NDSQRQATKDAGQISGLNVL	20	1	2114.07	P38646	P38646	198	217	HSPA9	Stress-70 protein, mitochondrial	yes	yes	3	9.3987e-05	72.421	By matching		By matching	By MS/MS	By MS/MS	By MS/MS	1		1	1	1	1	36798000	4641600	0	1543100	11732000	8310500	10571000			1221	118	1251	7934;7935;7936;7937;7938	4873;4874;4875	4875			0.0591355	3	4641600	0	2785200	11235000
RVINEPTAAAL	11	0	1153.65	P38646	P38646	218	228	HSPA9	Stress-70 protein, mitochondrial	yes	yes	2	0.0033087	94.692	By MS/MS	By MS/MS		By MS/MS	By MS/MS	By MS/MS	1	1		1	1	1	180280000	30807000	25863000	0	40722000	35474000	47411000			1552	118	1593	9866;9867;9868;9869;9870	6096;6097;6098;6099;6100	6100			0.0748449	5	30807000	20787000	0	38995000
GLDKSEDKVIAVY	13	1	1435.76	P38646	P38646	231	243	HSPA9	Stress-70 protein, mitochondrial	yes	yes	2;3	0.00066537	117.7	By MS/MS	By MS/MS	By MS/MS	By MS/MS	By MS/MS	By MS/MS	2	2	2	2	2	2	285890000	29031000	41375000	16318000	74059000	49511000	75596000			619	118	630	3669;3670;3671;3672;3673;3674;3675;3676;3677;3678;3679;3680	2103;2104;2105;2106;2107;2108;2109;2110;2111;2112;2113	2104			0.0554124	11	29031000	33254000	29453000	70918000
RHIVKEF	7	0	927.529	P38646	P38646	284	290	HSPA9	Stress-70 protein, mitochondrial	yes	yes	2	0.011009	124.89						By MS/MS						1	11833000	0	0	0	0	0	11833000			1455	118	1494	9199	5628	5628			0.0623721	1	0	0	0	0
QDAEVSKSDIGEVIL	15	0	1601.81	P38646	P38646	371	385	HSPA9	Stress-70 protein, mitochondrial	yes	yes	2	0.00020284	97.813	By MS/MS	By MS/MS	By MS/MS	By matching	By MS/MS	By MS/MS	1	1	1	1	1	1	16955000	2504400	3891000	1551000	2802500	2639200	3566900			1328	118	1363	8505;8506;8507;8508;8509;8510	5218	5218			0.0379968	1	2504400	3127400	2799400	2683600
INRNTTIPTKKSQVF	15	0	1745.98	P38646	P38646	458	472	HSPA9	Stress-70 protein, mitochondrial	yes	yes	2;3	0.001296	76.522				By MS/MS	By MS/MS	By MS/MS				2	2	2	48923000	0	0	0	16658000	12286000	19978000			834	118	853	5163;5164;5165;5166;5167;5168	3060;3061;3062;3063	3063			0.135667	4	0	0	0	15952000
VQDVANNTNEEAGDGTTTATVL	22	0	2219.02	P10809	P10809	98	119	HSPD1	60 kDa heat shock protein, mitochondrial	yes	yes	2;3	0.0035529	86.291	By MS/MS	By MS/MS	By MS/MS	By MS/MS	By MS/MS	By MS/MS	2	2	2	2	2	2	78622000	11191000	12427000	11038000	13199000	13769000	16998000			2126	72	2190	13614;13615;13616;13617;13618;13619;13620;13621;13622;13623;13624;13625	8513;8514;8515;8516	8516			-0.041785	4	11191000	9988300	19922000	12639000
FINTSKGQKCEFQDAY	16	2	1934.88	P10809	P10809	228	243	HSPD1	60 kDa heat shock protein, mitochondrial	yes	yes	2	3.9336e-17	159.08	By MS/MS	By matching	By MS/MS	By MS/MS	By MS/MS	By MS/MS	1	1	1	1	1	1	27738000	2706700	2199000	2934100	6429300	5264800	8203700			466	72	477	2833;2834;2835;2836;2837;2838	1632;1633;1634	1634			-0.046784	3	2706700	1767400	5295900	6156600
INTSKGQKCEFQDAY	15	1	1787.81	P10809	P10809	229	243	HSPD1	60 kDa heat shock protein, mitochondrial	yes	yes	2	1.5562e-12	99.522				By MS/MS	By MS/MS	By MS/MS				1	1	1	6079500	0	0	0	3012100	3067400	0			836	72	855	5175;5176;5177	3070;3071	3071			-0.0475465	2	0	0	0	2884300
VIIAEDVDGEAL	12	0	1242.63	P10809	P10809	272	283	HSPD1	60 kDa heat shock protein, mitochondrial	yes	yes	2	0.026654	75.38	By MS/MS	By MS/MS	By MS/MS	By MS/MS	By MS/MS	By MS/MS	1	1	1	1	1	1	36379000	5735200	9997300	2963200	4760000	6017100	6906300			2085	72	2146	13335;13336;13337;13338;13339;13340	8365	8365			0.0227362	1	5735200	8035200	5348300	4558100
VIIAEDVDGEALSTL	15	1	1543.8	P10809	P10809	272	286	HSPD1	60 kDa heat shock protein, mitochondrial	yes	yes	2	6.9876e-05	101.65	By matching	By MS/MS	By matching	By MS/MS	By matching	By matching	1	1	1	1	1	1	13517000	3372300	3729100	693520	2067600	2032500	1622300			2086	72	2147	13341;13342;13343;13344;13345;13346	8366;8367	8366			0.0479717	2	3372300	2997200	1251700	1979900
NATRAAVEEGIVL	13	0	1341.73	P10809	P10809	426	438	HSPD1	60 kDa heat shock protein, mitochondrial	yes	yes	2	4.7248e-11	108.43	By MS/MS	By MS/MS		By MS/MS	By MS/MS	By MS/MS	1	1		1	1	1	61267000	15410000	16375000	0	14268000	15213000	0			1210	72	1240	7887;7888;7889;7890;7891	4844;4845;4846;4847;4848	4848			0.0680351	5	15410000	13162000	0	13662000
TTAEVVVTEIPKEEKDPGMGAM	22	1	2331.13	P10809	P10809	540	561	HSPD1	60 kDa heat shock protein, mitochondrial	yes	yes	3	0.0082702	48.824		By MS/MS		By matching	By matching	By MS/MS		1		1	1	1	12904000	0	3578200	0	2746400	2857000	3722300			1992	72	2049	12754;12755;12756;12757	8004	8004			0.0214777	1	0	2875900	0	2629900
NNQCRAIVM	9	0	1104.52	P41252	P41252	117	125	IARS	Isoleucine--tRNA ligase, cytoplasmic	yes	yes	2	0.0047962	124.34	By MS/MS	By MS/MS					1	1					8032000	4654800	3377200	0	0	0	0			1279	125	1312	8252;8253	5070;5071	5071			-0.0312451	2	4654800	2714400	0	0
KDVQDPSVF	9	0	1033.51	P41252	P41252	199	207	IARS	Isoleucine--tRNA ligase, cytoplasmic	yes	yes	2	0.00018758	126.52	By MS/MS	By MS/MS	By MS/MS	By MS/MS	By MS/MS	By MS/MS	1	1	1	1	1	1	26102000	9273800	6812800	6076200	0	3939600	0			902	125	922	5766;5767;5768;5769;5770;5771	3464;3465;3466;3467;3468;3469	3469			-0.0073884	6	9273800	5475700	10967000	0
VKEEEGTGVVHQAPY	15	0	1641.8	P41252	P41252	313	327	IARS	Isoleucine--tRNA ligase, cytoplasmic	yes	yes	3	0.00018564	62.055	By matching	By MS/MS	By matching	By MS/MS	By MS/MS	By matching	1	1	1	1	1	1	20659000	5282800	4780200	2674600	2328700	2390600	3202100			2095	125	2158	13409;13410;13411;13412;13413;13414	8413;8414	8413			0.00462228	2	5282800	3842000	4827500	2229900
LINSPVVRAENL	12	1	1323.75	P41252	P41252	627	638	IARS	Isoleucine--tRNA ligase, cytoplasmic	yes	yes	2	1.5321e-06	151.22	By MS/MS	By MS/MS	By MS/MS	By MS/MS	By MS/MS	By MS/MS	1	1	1	1	1	1	65525000	17797000	12380000	6348300	9517200	6463700	13018000			1092	125	1118	7060;7061;7062;7063;7064;7065	4343;4344;4345;4346;4347;4348	4346			0.102124	6	17797000	9950500	11458000	9113500
RLQKEEEIEF	10	1	1319.67	P41252	P41252	669	678	IARS	Isoleucine--tRNA ligase, cytoplasmic	yes	yes	2	0.0084262	79.906	By MS/MS						1						0	0	0	0	0	0	0			1491	125	1530	9420	5778	5778			0.0250813	1	0	0	0	0
TFDQATGGTAQF	12	1	1242.55	P41252	P41252	950	961	IARS	Isoleucine--tRNA ligase, cytoplasmic	yes	yes	2	0.035362	56.258	By MS/MS					By matching	1					1	9860300	9008200	0	0	0	0	852150			1887	125	1941	11895;11896	7343	7343			-0.0598928	1	9008200	0	0	0
LNSVIESHTEF	11	1	1274.61	P41252	P41252	1022	1032	IARS	Isoleucine--tRNA ligase, cytoplasmic	yes	yes	2	0.016225	119.17	By matching	By matching	By matching		By matching	By MS/MS	1	1	1		1	1	31001000	8613800	7694100	3530600	0	5351300	5811200			1130	125	1157	7387;7388;7389;7390;7391	4563	4563			-0.0120413	1	8613800	6184100	6372400	0
TRGSSLPGPACAY	13	1	1335.62	P41252	P41252	1070	1082	IARS	Isoleucine--tRNA ligase, cytoplasmic	yes	yes	2	0.018096	59.542	By MS/MS	By matching	By matching				1	1	1				18475000	6717000	7559000	4198800	0	0	0			1973	125	2030	12655;12656;12657	7956	7956			-0.0302526	1	6717000	6075500	7578500	0
LNETQTQEITEDIPVKTL	18	1	2071.07	P41252	P41252	1229	1246	IARS	Isoleucine--tRNA ligase, cytoplasmic	yes	yes	2	2.9368e-06	100.22	By MS/MS	By MS/MS	By MS/MS	By MS/MS	By MS/MS	By MS/MS	1	1	1	1	1	1	10986000	2908700	2407000	658800	1559300	1540700	1911700			1125	125	1152	7363;7364;7365;7366;7367;7368	4551	4551			0.0757886	1	2908700	1934600	1189100	1493100
SELGREAQNL	10	1	1115.56	Q9NSE4	Q9NSE4	166	175	IARS2	Isoleucine--tRNA ligase, mitochondrial	yes	yes	2	3.6098e-16	128.38	By MS/MS	By matching		By MS/MS		By MS/MS	1	1		1		1	23661000	10051000	7558900	0	0	0	6050400			1621	246	1662	10278;10279;10280;10281	6349;6350;6351	6350			0.00394448	3	10051000	6075400	0	0
AKAAIEKQKSAF	12	0	1290.73	Q9NSE4	Q9NSE4	188	199	IARS2	Isoleucine--tRNA ligase, mitochondrial	yes	yes	2;3	0.0012262	84.169	By MS/MS	By MS/MS	By MS/MS	By MS/MS	By MS/MS	By MS/MS	2	2	2	2	2	2	45714000	9765300	9927800	4060200	7644600	6418200	7897600			86	246	90	543;544;545;546;547;548;549;550;551;552;553;554	307;308;309;310;311;312;313;314;315	314			0.0958502	9	9765300	7979300	7328400	7320400
VLAADKVASVASTL	14	1	1343.77	Q9NSE4	Q9NSE4	331	344	IARS2	Isoleucine--tRNA ligase, mitochondrial	yes	yes	2	0.00016572	101.97	By MS/MS	By MS/MS	By matching	By MS/MS	By MS/MS	By MS/MS	1	1	1	1	1	1	10963000	3255300	3220300	371550	1228300	1137700	1750000			2103	246	2167	13472;13473;13474;13475;13476;13477	8446	8446			0.107899	1	3255300	2588300	670620	1176200
VLPGPDQRADLY	12	2	1342.69	Q9NSE4	Q9NSE4	610	621	IARS2	Isoleucine--tRNA ligase, mitochondrial	yes	yes	2	0.012753	72.643		By MS/MS		By MS/MS	By MS/MS	By MS/MS		1		1	1	1	43308000	0	11826000	0	10629000	8546200	12307000			2113	246	2177	13543;13544;13545;13546	8481;8482;8483;8484	8481			0.0304784	4	0	9504800	0	10178000
LEGKDQLGGW	10	2	1101.55	Q9NSE4	Q9NSE4	622	631	IARS2	Isoleucine--tRNA ligase, mitochondrial	yes	yes	2	0.005099	114.99	By MS/MS	By MS/MS	By MS/MS	By MS/MS	By MS/MS	By MS/MS	1	1	1	1	1	1	22007000	4336500	4138900	2830200	3856700	2777700	4067300			1061	246	1087	6884;6885;6886;6887;6888;6889	4241;4242;4243;4244;4245	4241			-0.00123749	5	4336500	3326600	5108300	3693200
TEVAIGPSVL	10	0	984.549	Q9NSE4	Q9NSE4	707	716	IARS2	Isoleucine--tRNA ligase, mitochondrial	yes	yes	2	0.0056643	104.45	By MS/MS	By MS/MS	By MS/MS	By MS/MS	By matching	By matching	1	1	1	1	1	1	24403000	5355000	4824000	2639100	3735600	3442700	4407100			1882	246	1936	11857;11858;11859;11860;11861;11862	7328;7329	7329			0.0562692	2	5355000	3877200	4763400	3577100
LINLEGGDIREESSY	15	2	1693.82	Q9NSE4	Q9NSE4	961	975	IARS2	Isoleucine--tRNA ligase, mitochondrial	yes	yes	2	3.4898e-06	112.15	By MS/MS	By MS/MS	By MS/MS	By MS/MS	By MS/MS	By MS/MS	1	1	1	1	1	1	21381000	4988900	3804900	1445000	3435400	3471400	4235200			1091	246	1117	7054;7055;7056;7057;7058;7059	4337;4338;4339;4340;4341;4342	4342			-0.0032611	6	4988900	3058100	2608200	3289700
KRNQDLAPNSAEQASIL	17	1	1853.96	Q12905	Q12905	59	75	ILF2	Interleukin enhancer-binding factor 2	yes	yes	2;3	3.2185e-05	94.487	By MS/MS	By MS/MS	By MS/MS	By MS/MS	By MS/MS	By MS/MS	2	2	2	2	2	2	68172000	12897000	8460600	5695600	14154000	12244000	14721000			990	203	1016	6461;6462;6463;6464;6465;6466;6467;6468;6469;6470;6471;6472	4009;4010;4011	4011			0.0667174	3	12897000	6800100	10280000	13553000
EVQIEEVRQVGSY	13	0	1534.76	Q12905	Q12905	96	108	ILF2	Interleukin enhancer-binding factor 2	yes	yes	2	5.4896e-33	257.13	By MS/MS	By MS/MS	By MS/MS	By MS/MS	By MS/MS	By MS/MS	1	1	1	1	1	1	59927000	11105000	10350000	5169800	11976000	10343000	10983000			449	203	459	2730;2731;2732;2733;2734;2735	1577;1578;1579;1580;1581;1582	1582			0.0167456	6	11105000	8318400	9331100	11468000
ILDLLGHY	8	3	942.517	Q12905	Q12905	244	251	ILF2	Interleukin enhancer-binding factor 2	yes	yes	2	0.035639	98.03	By MS/MS	By MS/MS	By MS/MS	By MS/MS	By MS/MS	By MS/MS	1	1	1	1	1	1	17035000	2082000	3036900	572860	3946700	2500200	4896700			811	203	829	5029;5030;5031;5032;5033;5034	2985	2985			0.0439097	0	2082000	2440800	1034000	3779300
RKILGQEGDASY	12	1	1335.68	Q12905	Q12905	327	338	ILF2	Interleukin enhancer-binding factor 2	yes	yes	2	0.00072398	119.62	By MS/MS	By MS/MS	By MS/MS	By MS/MS	By MS/MS	By MS/MS	1	1	1	1	1	1	42490000	7160900	4925500	4358800	7080400	9042500	9921800			1472	203	1511	9294;9295;9296;9297;9298;9299	5696;5697;5698;5699;5700;5701	5701			0.0238665	6	7160900	3958800	7867300	6780100
LASEISTW	8	1	905.449	Q12905	Q12905	339	346	ILF2	Interleukin enhancer-binding factor 2	yes	yes	1	0.011744	107.74	By MS/MS	By MS/MS		By MS/MS	By MS/MS	By MS/MS	1	1		1	1	1	21209000	4624600	4580200	0	3826600	3968500	4209000			1037	203	1063	6785;6786;6787;6788;6789	4181	4181			-0.00705897	1	4624600	3681200	0	3664300
AAAAAEQQQFY	11	1	1196.55	O00410	O00410	2	12	IPO5	Importin-5	yes	no	2	0.017248	81.297		By MS/MS	By MS/MS	By MS/MS	By MS/MS	By MS/MS		1	1	1	1	1	23207000	0	3206700	2772900	5434400	4618800	7174400			0	22	0	0;1;2;3;4	0;1;2	0			-0.0442095	3	0	2577300	5004800	5203900
VCDNSPEVRQAAAY	14	0	1578.71	O00410	O00410	914	927	IPO5	Importin-5	yes	yes	2	0.00020259	102.52	By MS/MS	By MS/MS	By MS/MS	By MS/MS	By MS/MS	By MS/MS	1	1	1	1	1	1	19827000	2841600	2521500	1743900	3297300	4751800	4670700			2031	22	2091	13013;13014;13015;13016;13017;13018	8166;8167;8168;8169;8170;8171	8169			-0.0565514	6	2841600	2026600	3147600	3157500
GGDNYRPF	8	1	924.409	O00410	O00410	936	943	IPO5	Importin-5	yes	yes	2	0.029872	91.906	By MS/MS	By matching	By MS/MS	By MS/MS	By MS/MS	By MS/MS	1	1	1	1	1	1	21836000	2756300	2679500	2220300	4646600	4259600	5273200			516	22	527	3086;3087;3088;3089;3090;3091	1783;1784	1784			-0.0562482	2	2756300	2153600	4007400	4449600
LATQVEGQATNL	12	1	1243.64	P14923	P14923	102	113	JUP	Junction plakoglobin	yes	yes	2	0.00919	104.01	By matching	By MS/MS	By MS/MS	By MS/MS	By MS/MS	By MS/MS	1	1	1	1	1	1	44374000	4740100	22390000	3266100	4085600	4450300	5441700			1040	84	1066	6797;6798;6799;6800;6801;6802	4186	4186			0.0287556	1	4740100	17996000	5895000	3912300
QNTSDLDTARCTTSIL	16	1	1794.84	P14923	P14923	194	209	JUP	Junction plakoglobin	yes	yes	2	0.0012434	68.676		By MS/MS						1					4126400	0	4126400	0	0	0	0			1369	84	1404	8731	5330	5330			-0.0238358	1	0	3316500	0	0
LNKNNPKFL	9	2	1086.62	P14923	P14923	277	285	JUP	Junction plakoglobin	yes	yes	2	5.9554e-06	161.6	By MS/MS	By MS/MS	By matching	By MS/MS	By MS/MS	By MS/MS	1	1	1	1	1	1	19644000	2783900	5867700	1587400	3034100	2719500	3651700			1127	84	1154	7374;7375;7376;7377;7378;7379	4553;4554;4555	4554			0.0787342	3	2783900	4716100	2865100	2905400
IILANGGPQAL	11	1	1065.62	P14923	P14923	305	315	JUP	Junction plakoglobin	yes	yes	2	0.02228	68.915	By MS/MS	By MS/MS	By MS/MS	By matching	By MS/MS	By matching	1	1	1	1	1	1	19724000	2693400	8228900	1294000	2342100	2513700	2652100			795	84	812	4934;4935;4936;4937;4938;4939	2935;2936	2936			0.08806	2	2693400	6613800	2335500	2242700
SVCPSNKPAIVEAGGM	16	0	1615.77	P14923	P14923	339	354	JUP	Junction plakoglobin	yes	yes	2	0.00050038	86.014	By matching	By MS/MS	By matching		By matching		1	1	1		1		12053000	1771800	7339600	972550	0	1968500	0			1829	84	1879	11494;11495;11496;11497	7107	7107			-0.0134417	1	1771800	5899100	1755400	0
RNLSDVATKQEGLESVL	17	2	1857.98	P14923	P14923	377	393	JUP	Junction plakoglobin	yes	yes	3	0.032111	60.209		By MS/MS						1					5152400	0	5152400	0	0	0	0			1497	84	1536	9454	5804	5804			0.0849349	1	0	4141200	0	0
SSVENIQRVAAGVL	14	0	1441.79	P14923	P14923	595	608	JUP	Junction plakoglobin	yes	yes	2	0.00096124	96.229	By matching	By MS/MS					1	1					4668200	687390	3980800	0	0	0	0			1807	84	1857	11382;11383	7041	7041			0.0856687	1	687390	3199500	0	0
AYGNQESKL	9	1	1008.49	P14923;P35222	P14923	296	304	JUP;CTNNB1	Junction plakoglobin;Catenin beta-1	yes	no	2	0.0046698	133.12	By MS/MS	By MS/MS	By MS/MS	By MS/MS	By MS/MS	By MS/MS	1	1	1	1	1	1	17625000	2156900	7224600	1467900	1819200	2362300	2593900			183	84	188	1147;1148;1149;1150;1151;1152	638;639;640;641	639			-0.0162801	4	2156900	5806600	2649500	1742000
ANPGNSQVARVAAGL	15	0	1423.75	Q14974	Q14974	45	59	KPNB1	Importin subunit beta-1	yes	yes	2	0.0014474	96.015	By MS/MS	By MS/MS	By MS/MS	By MS/MS	By MS/MS	By MS/MS	1	1	1	1	1	1	22951000	4301800	3881300	2391900	4086000	3468500	4821800			119	214	124	750;751;752;753;754;755	417;418;419	417			0.0582483	3	4301800	3119600	4317100	3912700
TSKDPDIKAQY	11	0	1264.63	Q14974	Q14974	66	76	KPNB1	Importin subunit beta-1	yes	yes	3	0.027399	37.18	By matching	By matching	By matching	By matching	By MS/MS	By matching	1	1	1	1	1	1	19679000	3952000	2612300	1965800	2838000	3871400	4439400			1984	214	2041	12703;12704;12705;12706;12707;12708	7979	7979			0.00820157	1	3952000	2099600	3548200	2717600
EAADVADDQEEPATY	15	0	1622.66	Q14974	Q14974	483	497	KPNB1	Importin subunit beta-1	yes	yes	2	0.0078184	63.283	By MS/MS	By MS/MS	By matching	By MS/MS	By matching	By matching	1	1	1	1	1	1	12081000	3380600	1663000	1998600	1541100	1700500	1796800			323	214	332	2005;2006;2007;2008;2009;2010	1163;1164;1165	1164			-0.128032	1	3380600	1336600	3607300	1475800
LNELRESCLEAY	12	3	1495.7	Q14974	Q14974	758	769	KPNB1	Importin subunit beta-1	yes	yes	2	0.021546	79.201	By matching	By matching	By matching	By matching	By matching	By MS/MS	1	1	1	1	1	1	14377000	2206000	3023900	1163100	1293400	3169300	3521600			1123	214	1150	7351;7352;7353;7354;7355;7356	4549	4549			-0.0303276	1	2206000	2430400	2099300	1238500
LVQPRVEF	8	1	986.555	Q14974	Q14974	789	796	KPNB1	Importin subunit beta-1	yes	yes	2	0.027448	70.912					By MS/MS						1		0	0	0	0	0	0	0			1184	214	1213	7735	4772	4772			0.0611006	1	0	0	0	0
RSGGGFSSGSAGIINY	16	1	1528.73	P04264;CON__P04264	P04264	12	27	KRT1	Keratin, type II cytoskeletal 1	yes	no	2	3.4258e-12	144.1	By MS/MS	By MS/MS	By MS/MS	By MS/MS	By MS/MS	By MS/MS	1	1	1	1	1	1	314470000	7296400	11881000	5393800	14968000	7132100	267800000		+	1527	47	1567	9633;9634;9635;9636;9637;9638	5917;5918;5919;5920;5921;5922	5922			-0.0161948	6	7296400	9549500	9735300	14333000
SSGSAGIINY	10	0	967.461	P04264;CON__P04264	P04264	18	27	KRT1	Keratin, type II cytoskeletal 1	yes	no	2	0.023812	81.784	By MS/MS	By MS/MS	By MS/MS	By MS/MS	By MS/MS	By MS/MS	1	1	1	1	1	1	538820000	38635000	169060000	32273000	18532000	25118000	255200000		+	1786	47	1836	11251;11252;11253;11254;11255;11256	6969	6969			-0.023957	1	38635000	135880000	58251000	17746000
SSCGGGGGSFGAGGGF	16	1	1317.5	P04264;CON__P04264	P04264	47	62	KRT1	Keratin, type II cytoskeletal 1	yes	no	2	0.0046803	64.654	By matching	By MS/MS	By matching				1	1	1				16624000	3478300	9259600	3886500	0	0	0		+	1781	47	1831	11230;11231;11232	6958	6958			-0.141639	1	3478300	7442300	7014800	0
GAGGGFGSRSL	11	1	964.473	P04264;CON__P04264	P04264	57	67	KRT1	Keratin, type II cytoskeletal 1	yes	no	2	0.0020433	115.7	By MS/MS	By MS/MS	By MS/MS	By MS/MS	By MS/MS	By MS/MS	1	1	1	1	1	1	298120000	47782000	37009000	36434000	43221000	43027000	90648000		+	491	47	502	2962;2963;2964;2965;2966;2967	1698;1699;1700;1701;1702;1703;1704;1705;1706;1707	1706			-0.0110146	10	47782000	29745000	65760000	41387000
GGGYGGGGF	9	1	727.293	P04264;CON__P04264	P04264	91	99	KRT1	Keratin, type II cytoskeletal 1	no	no	1	0.0021592	93.763	By matching	By MS/MS	By matching	By matching	By matching	By matching	1	1	1	1	1	1	113350000	20043000	40784000	14424000	4413200	14055000	19630000		+	572	47	583	3400;3401;3402;3403;3404;3405	1949	1949			-0.0820014	0	20043000	32780000	26034000	4226100
GGGGFGGGGFGGGGF	15	2	1143.47	P04264;CON__P04264	P04264	95	109	KRT1	Keratin, type II cytoskeletal 1	no	no	2	0.00010749	101.41	By MS/MS	By MS/MS	By MS/MS	By MS/MS	By MS/MS	By MS/MS	1	1	1	1	1	1	200820000	42014000	74475000	26171000	11144000	22599000	24413000		+	532	47;259	543	3180;3181;3182;3183;3184;3185	1834;1835	1834			-0.0926266	2	42014000	59858000	47237000	10671000
GGGGFGGGGFGGGGIGGGGF	20	2	1484.64	P04264;CON__P04264	P04264	100	119	KRT1	Keratin, type II cytoskeletal 1	yes	no	2	0.00010329	92.732	By matching	By MS/MS					1	1					36882000	11824000	25058000	0	0	0	0		+	533	47	544	3186;3187	1836	1836			-0.0796459	1	11824000	20140000	0	0
GGGGFGGGGIGGGGF	15	1	1109.49	P04264;CON__P04264	P04264	105	119	KRT1	Keratin, type II cytoskeletal 1	yes	no	2	0.0010757	75.738		By MS/MS	By MS/MS	By matching				1	1	1			57333000	0	41979000	10949000	4405600	0	0		+	534	47	545	3188;3189;3190	1837;1838	1837			-0.0613438	2	0	33740000	19761000	4218800
GGGGFGGGGIGGGGFGGF	18	2	1370.6	P04264;CON__P04264	P04264	105	122	KRT1	Keratin, type II cytoskeletal 1	yes	no	2	3.4954e-08	111.82	By MS/MS	By MS/MS	By MS/MS	By matching	By MS/MS	By MS/MS	1	1	1	1	1	1	238400000	45012000	88178000	23011000	14410000	30565000	37228000		+	535	47	546	3191;3192;3193;3194;3195;3196	1839;1840;1841;1842;1843	1843			-0.0701136	5	45012000	70872000	41533000	13798000
GGGGIGGGGFGGF	13	1	995.446	P04264;CON__P04264	P04264	110	122	KRT1	Keratin, type II cytoskeletal 1	yes	no	2	0.014032	62.659	By MS/MS	By MS/MS	By MS/MS	By MS/MS	By MS/MS	By MS/MS	1	1	1	1	1	1	377210000	77560000	142260000	48723000	19917000	41448000	47304000		+	537	47	548	3202;3203;3204;3205;3206;3207	1848	1848			-0.0518115	1	77560000	114340000	87942000	19072000
GGGGIGGGGFGGFGSGGGGF	20	2	1514.65	P04264;CON__P04264	P04264	110	129	KRT1	Keratin, type II cytoskeletal 1	yes	no	2	0.016652	51.531	By MS/MS	By MS/MS	By MS/MS	By matching	By MS/MS	By MS/MS	1	1	1	1	1	1	18386000	4051300	3937200	1956900	1631600	2803800	4005300		+	538	47	549	3208;3209;3210;3211;3212;3213	1849	1849			-0.0828861	1	4051300	3164500	3532100	1562400
GGFGSGGGGFGGGGFGGGGY	20	3	1564.63	P04264;CON__P04264	P04264	120	139	KRT1	Keratin, type II cytoskeletal 1	yes	no	2	0.0034028	62.271	By MS/MS	By MS/MS	By MS/MS	By MS/MS	By MS/MS	By MS/MS	1	1	1	1	1	1	77088000	14787000	24743000	10220000	5555500	10117000	11665000		+	520	47	531	3108;3109;3110;3111;3112;3113	1798	1798			-0.126612	1	14787000	19887000	18447000	5319900
GSGGGGFGGGGF	12	1	912.373	P04264;CON__P04264	P04264	123	134	KRT1	Keratin, type II cytoskeletal 1	yes	no	1;2	2.4114e-37	198.25	By MS/MS	By MS/MS	By MS/MS	By MS/MS	By MS/MS	By MS/MS	4	4	3	3	3	4	505610000	96200000	191600000	67955000	29615000	49047000	71197000		+	670	47	682	3987;3988;3989;3990;3991;3992;3993;3994;3995;3996;3997;3998;3999;4000;4001;4002;4003;4004;4005;4006;4007	2270;2271;2272;2273;2274;2275;2276;2277;2278;2279;2280;2281	2272			-0.087097	8	96200000	154000000	122650000	28359000
GSGGGGFGGGGFGGGGY	17	2	1303.52	P04264;CON__P04264	P04264	123	139	KRT1	Keratin, type II cytoskeletal 1	yes	no	2	2.029e-17	165.58	By MS/MS	By MS/MS	By MS/MS	By MS/MS	By MS/MS	By MS/MS	1	1	1	1	1	1	711650000	141550000	248410000	109810000	38660000	76458000	96762000		+	671	47	683	4008;4009;4010;4011;4012;4013	2282;2283;2284;2285;2286;2287;2288	2283			-0.117842	7	141550000	199660000	198200000	37020000
GSGGGGFGGGGFGGGGYGGGY	21	3	1637.65	P04264;CON__P04264	P04264	123	143	KRT1	Keratin, type II cytoskeletal 1	yes	no	2	0.02327	56.225	By MS/MS	By MS/MS	By MS/MS	By MS/MS	By MS/MS	By MS/MS	1	1	1	1	1	1	75360000	14952000	29448000	6529800	4303700	9771400	10355000		+	672	47	684	4014;4015;4016;4017;4018;4019	2289	2289			-0.143821	1	14952000	23668000	11786000	4121100
GPVCPPGGIQEVTINQSL	18	0	1864.94	P04264;CON__P04264	P04264	144	161	KRT1	Keratin, type II cytoskeletal 1	yes	no	2	0.015701	77.744	By MS/MS	By MS/MS	By MS/MS		By MS/MS		1	1	1		1		5893500	1281500	3552600	454790	0	604650	0		+	648	47	660	3859;3860;3861;3862	2213	2213			0.0374276	1	1281500	2855300	820860	0
GPVCPPGGIQEVTINQSLLQPL	22	2	2316.21	P04264;CON__P04264	P04264	144	165	KRT1	Keratin, type II cytoskeletal 1	yes	no	3	0.0038048	52.814		By MS/MS						1					0	0	0	0	0	0	0		+	649	47	661	3863	2214	2214			0.109308	1	0	0	0	0
KSDQSRLDSEL	11	1	1276.63	P04264;CON__P04264	P04264	246	256	KRT1	Keratin, type II cytoskeletal 1	no	no	2;3	0.0014383	115.78	By MS/MS	By MS/MS	By MS/MS	By MS/MS	By MS/MS	By MS/MS	2	2	2	2	1	2	1.0575e+09	302010000	393690000	124050000	48459000	80967000	108290000		+	992	47	1018	6476;6477;6478;6479;6480;6481;6482;6483;6484;6485;6486	4013;4014;4015;4016	4016			-0.00133932	4	302010000	316430000	223900000	46404000
DSELKNMQDMVEDY	14	3	1715.7	P04264;CON__P04264	P04264	253	266	KRT1	Keratin, type II cytoskeletal 1	yes	no	2	2.406e-12	144.65	By MS/MS	By MS/MS	By MS/MS	By MS/MS	By MS/MS	By MS/MS	4	4	3	2	3	1	112770000	37300000	43580000	9036400	4236600	14210000	4411800		+	293	47	300;301;302	1817;1818;1819;1820;1821;1822;1823;1824;1825;1826;1827;1828;1829;1830;1831;1832;1833	1031;1032;1033;1034;1035;1036;1037;1038;1039;1040;1041;1042;1043;1044;1045	1032	19;20		-0.127371	15	37300000	35027000	16310000	4056900
KNMQDMVEDY	10	2	1271.52	P04264;CON__P04264	P04264	257	266	KRT1	Keratin, type II cytoskeletal 1	yes	no	2	8.7868e-12	175.38	By MS/MS	By MS/MS	By MS/MS	By MS/MS	By MS/MS	By MS/MS	4	4	4	4	4	4	2465600000	508390000	879320000	332060000	125410000	331050000	289360000		+	970	47	993;994;995	6305;6306;6307;6308;6309;6310;6311;6312;6313;6314;6315;6316;6317;6318;6319;6320;6321;6322;6323;6324;6325;6326;6327;6328	3900;3901;3902;3903;3904;3905;3906;3907;3908;3909;3910;3911;3912;3913;3914;3915;3916;3917;3918;3919;3920;3921;3922;3923;3924	3917	19;20		-0.108674	25	508390000	706750000	599340000	120100000
RNKYEDEINKRTNAENEF	18	1	2269.07	P04264;CON__P04264	P04264	267	284	KRT1	Keratin, type II cytoskeletal 1	yes	no	2;3;4	1.1465e-08	120.24	By MS/MS	By MS/MS	By MS/MS	By MS/MS	By MS/MS	By MS/MS	3	3	2	3	3	3	854030000	68172000	193770000	15776000	121500000	116530000	338280000		+	1496	47	1535	9437;9438;9439;9440;9441;9442;9443;9444;9445;9446;9447;9448;9449;9450;9451;9452;9453	5789;5790;5791;5792;5793;5794;5795;5796;5797;5798;5799;5800;5801;5802;5803	5802			-0.0114366	15	68172000	155740000	28475000	116350000
EDEINKRTNAENEF	14	0	1707.77	P04264;CON__P04264	P04264	271	284	KRT1	Keratin, type II cytoskeletal 1	no	no	2;3	1.5364e-28	219.61	By MS/MS	By MS/MS	By MS/MS	By MS/MS	By MS/MS	By MS/MS	2	2	2	2	2	2	826170000	146470000	340920000	114120000	37720000	100660000	86275000		+	339	47	348	2091;2092;2093;2094;2095;2096;2097;2098;2099;2100;2101;2102	1213;1214;1215;1216;1217;1218;1219;1220;1221;1222	1220			-0.0555676	10	146470000	274010000	205980000	36120000
VTIKKDVDGAY	11	0	1207.64	P04264;CON__P04264	P04264	285	295	KRT1	Keratin, type II cytoskeletal 1	yes	no	2	0.00021625	131.45	By MS/MS	By MS/MS	By MS/MS	By matching	By MS/MS	By MS/MS	1	1	1	1	1	1	3.6487e+09	739470000	1127700000	450530000	235760000	577920000	517350000		+	2163	47	2228	13826;13827;13828;13829;13830;13831	8651;8652;8653;8654;8655;8656;8657;8658;8659	8658			0.0493365	9	739470000	906380000	813180000	225760000
VTIKKDVDGAYM	12	1	1338.69	P04264;CON__P04264	P04264	285	296	KRT1	Keratin, type II cytoskeletal 1	yes	no	2	0.0048948	98.254	By MS/MS	By MS/MS	By MS/MS	By MS/MS	By MS/MS	By MS/MS	2	2	2	2	2	2	685290000	119540000	240440000	68029000	36574000	104010000	116700000		+	2164	47	2229;2230	13832;13833;13834;13835;13836;13837;13838;13839;13840;13841;13842;13843	8660;8661;8662;8663	8660	23		0.0295425	4	119540000	193250000	122790000	35022000
MTKVDLQAKL	10	2	1145.65	P04264;CON__P04264	P04264	296	305	KRT1	Keratin, type II cytoskeletal 1	yes	no	2	0.0014851	145.9	By MS/MS	By MS/MS	By matching	By matching	By matching	By MS/MS	1	1	1	1	1	1	76819000	20127000	30194000	1907200	3567400	6728200	14295000		+	1205	47	1235	7855;7856;7857;7858;7859;7860	4826;4827;4828	4826			0.080832	3	20127000	24268000	3442300	3416100
TKVDLQAKL	9	1	1014.61	P04264;CON__P04264	P04264	297	305	KRT1	Keratin, type II cytoskeletal 1	yes	no	2	0.00391	129.83	By MS/MS	By MS/MS	By MS/MS	By MS/MS	By MS/MS	By MS/MS	1	1	1	1	1	1	208090000	41431000	93388000	12606000	9857100	24460000	26343000		+	1928	47	1985	12387;12388;12389;12390;12391;12392	7774;7775;7776;7777	7777			0.100626	4	41431000	75060000	22753000	9439100
DNLQQEIDFL	10	2	1233.59	P04264;CON__P04264	P04264	306	315	KRT1	Keratin, type II cytoskeletal 1	yes	no	2	0.010044	91.318	By MS/MS	By MS/MS	By MS/MS	By MS/MS	By MS/MS	By MS/MS	1	1	1	1	1	1	538280000	125240000	283390000	22128000	17520000	47721000	42273000		+	279	47	286	1710;1711;1712;1713;1714;1715	961	961			-0.0197182	1	125240000	227770000	39940000	16777000
QAELSQMQTQISETNVIL	18	2	2032.01	P04264;CON__P04264	P04264	320	337	KRT1	Keratin, type II cytoskeletal 1	yes	no	2;3	5.7127e-06	99.752	By MS/MS	By MS/MS	By MS/MS				2	2	1				36877000	13881000	19653000	3342900	0	0	0		+	1322	47	1357	8475;8476;8477;8478;8479	5205;5206;5207	5207	22		0.0399436	3	13881000	15796000	6033700	0
SQMQTQISETNVIL	14	1	1590.79	P04264;CON__P04264	P04264	324	337	KRT1	Keratin, type II cytoskeletal 1	yes	no	2	1.0422e-29	190.86	By MS/MS	By MS/MS	By MS/MS	By MS/MS	By MS/MS	By MS/MS	2	2	2	2	2	2	983680000	213050000	359620000	75680000	82370000	125240000	127710000		+	1760	47	1807;1808	11069;11070;11071;11072;11073;11074;11075;11076;11077;11078;11079;11080	6827;6828;6829;6830;6831;6832;6833;6834;6835;6836;6837;6838;6839;6840;6841;6842;6843;6844;6845;6846	6840	22		0.0205575	20	213050000	289040000	136600000	78876000
QTQISETNVIL	11	0	1244.66	P04264;CON__P04264	P04264	327	337	KRT1	Keratin, type II cytoskeletal 1	yes	no	2	2.5167e-29	193.41	By MS/MS	By MS/MS		By MS/MS	By MS/MS	By MS/MS	1	1		2	1	1	175480000	36734000	69683000	0	11431000	29843000	27785000		+	1391	47	1426	8850;8851;8852;8853;8854;8855	5394;5395;5396;5397;5398;5399	5395			0.0486873	6	36734000	56007000	0	10946000
EDIAQKSKAEAESL	14	0	1517.76	P04264	P04264	359	372	KRT1	Keratin, type II cytoskeletal 1	yes	yes	2	0.0016704	91.701	By matching	By MS/MS			By MS/MS	By MS/MS	1	1			1	1	13514000	2051800	4599400	0	0	2352200	4510900		+	340	47	349	2103;2104;2105;2106	1223;1224;1225	1223			0.0191483	3	2051800	3696700	0	0
EDIAQKSKAEAESLY	15	1	1680.82	P04264	P04264	359	373	KRT1	Keratin, type II cytoskeletal 1	yes	yes	2	1.0596e-24	196.16	By MS/MS	By MS/MS		By MS/MS	By MS/MS	By MS/MS	1	1		1	1	1	206700000	39611000	87009000	0	15360000	28791000	35932000		+	341	47	350	2107;2108;2109;2110;2111	1226;1227;1228;1229;1230	1229			0.00746774	5	39611000	69932000	0	14708000
RTLLEGEESRM	11	2	1319.65	P04264;CON__P04264	P04264	483	493	KRT1	Keratin, type II cytoskeletal 1	no	no	2;3	6.2263e-06	150.46	By MS/MS	By MS/MS	By MS/MS	By MS/MS	By MS/MS	By MS/MS	3	3	3	3	3	3	1.0207e+09	144890000	373750000	87912000	66756000	127940000	219470000		+	1543	47	1583;1584	9784;9785;9786;9787;9788;9789;9790;9791;9792;9793;9794;9795;9796;9797;9798;9799;9800;9801	6042;6043;6044;6045;6046;6047;6048;6049;6050;6051;6052;6053;6054;6055	6047	21		0.00331005	14	144890000	300400000	158680000	63925000
LEGEESRM	8	1	949.418	P04264;CON__P04264	P04264	486	493	KRT1	Keratin, type II cytoskeletal 1	no	no	2	0.032589	43.246		By MS/MS						1					0	0	0	0	0	0	0		+	1058	47	1084	6873	4238	4238	21		-0.0592363	1	0	0	0	0
GSGGGSYGSGGGGGGGRGSY	20	1	1589.65	P04264;CON__P04264	P04264	533	552	KRT1	Keratin, type II cytoskeletal 1	yes	no	2;3	3.4432e-17	175.28	By MS/MS	By MS/MS	By MS/MS	By MS/MS	By MS/MS	By MS/MS	3	3	3	3	3	3	297100000	30482000	27255000	24292000	40066000	34740000	140260000		+	677	47	689	4048;4049;4050;4051;4052;4053;4054;4055;4056;4057;4058;4059;4060;4061;4062;4063;4064;4065	2311;2312;2313;2314;2315;2316;2317;2318;2319;2320;2321;2322;2323;2324	2321			-0.125762	14	30482000	21906000	43845000	38366000
GSGGGGGGGRGSYGSGGSSY	20	1	1619.66	P04264;CON__P04264	P04264	540	559	KRT1	Keratin, type II cytoskeletal 1	yes	no	2	5.1808e-13	162.88	By MS/MS	By MS/MS	By MS/MS	By MS/MS	By MS/MS	By MS/MS	2	2	2	2	2	2	53199000	5515000	8686100	5193100	6252900	6189000	21362000		+	673	47	685	4020;4021;4022;4023;4024;4025;4026;4027;4028;4029;4030;4031	2290;2291;2292;2293;2294;2295;2296;2297	2296			-0.129002	7	5515000	6981400	9373100	5987700
GSGGGSYGSGGGGGGHGSY	19	1	1513.58	P04264;CON__P04264	P04264	560	578	KRT1	Keratin, type II cytoskeletal 1	yes	no	2	9.012e-20	193.87	By MS/MS	By MS/MS	By MS/MS	By MS/MS	By MS/MS	By MS/MS	1	1	1	1	1	1	477040000	48167000	75827000	50709000	43586000	81080000	177670000		+	678	47	690	4066;4067;4068;4069;4070;4071	2325;2326;2327;2328;2329;2330;2331;2332;2333;2334;2335;2336;2337	2333			-0.154436	13	48167000	60945000	91526000	41737000
GSGGGGGGHGSYGSGSSSGGY	21	1	1687.65	P04264;CON__P04264	P04264	567	587	KRT1	Keratin, type II cytoskeletal 1	yes	no	2	1.9819e-07	151.98	By MS/MS	By matching	By MS/MS	By MS/MS	By MS/MS	By MS/MS	1	1	1	1	1	1	10739000	2644500	473470	758170	1496500	1027900	4338700		+	674	47	686	4032;4033;4034;4035;4036;4037	2298;2299;2300;2301	2301			-0.170448	4	2644500	380550	1368400	1433000
LEQQNQVLQTKW	12	2	1513.79	P04264;CON__P04264;CON__P35908;CON__P35908v2;P35908	P04264	201	212	KRT1;KRT2	Keratin, type II cytoskeletal 1;Keratin, type II cytoskeletal 2 epidermal	no	no	2	3.8401e-22	182.28	By MS/MS	By MS/MS	By MS/MS	By MS/MS	By MS/MS	By MS/MS	1	1	1	1	1	1	271140000	28621000	36287000	29256000	48178000	52255000	76541000		+	1069	47;14;15	1095	6921;6922;6923;6924;6925;6926	4270;4271;4272;4273;4274;4275	4270			0.0525487	6	28621000	29165000	52804000	46134000
EQQNQVLQTKW	11	1	1400.7	P04264;CON__P04264;CON__P35908;CON__P35908v2;P35908	P04264	202	212	KRT1;KRT2	Keratin, type II cytoskeletal 1;Keratin, type II cytoskeletal 2 epidermal	no	no	2	0.0022512	111.06		By MS/MS		By MS/MS	By MS/MS	By MS/MS		1		1	1	1	98928000	0	26947000	0	14912000	23094000	33975000		+	414	47;14;15	424	2516;2517;2518;2519	1451;1452;1453;1454	1451			0.0205034	4	0	21659000	0	14279000
DLDSIIAEVKAQY	13	1	1463.75	P04264;CON__P35908;CON__P35908v2;P35908;CON__P13647;P13647;CON__P02538;P02538;CON__O95678;O95678;CON__Q8VED5;CON__Q5XKE5;Q5XKE5;CON__P04259;P04259	P04264	346	358	KRT1;KRT2;KRT5;KRT6A;KRT75;KRT79;KRT6B	Keratin, type II cytoskeletal 1;Keratin, type II cytoskeletal 2 epidermal;Keratin, type II cytoskeletal 5;Keratin, type II cytoskeletal 6A;Keratin, type II cytoskeletal 75;Keratin, type II cytoskeletal 79;Keratin, type II cytoskeletal 6B	no	no	2	0.013686	76.465	By matching	By MS/MS					1	1					1876000	377470	1498500	0	0	0	0		+	257	47;13;3;4;46;14;15	264	1600;1601	908	908			0.0374494	1	377470	1204400	0	0
SMDNNRSL	8	1	935.413	P04264;CON__P04264;CON__P12035;P12035	P04264	338	345	KRT1;KRT3	Keratin, type II cytoskeletal 1;Keratin, type II cytoskeletal 3	no	no	2	0.0030604	126.67	By matching	By MS/MS	By MS/MS	By matching	By MS/MS	By matching	1	1	1	1	1	1	80259000	12095000	27732000	12350000	3002400	12233000	12846000		+	1729	47;10	1772	10891;10892;10893;10894;10895;10896	6713;6714	6713			-0.057211	2	12095000	22289000	22290000	2875000
ASFIDKVRF	9	1	1081.59	P04264;CON__P04264;CON__P35908;CON__Q14CN4-1;CON__Q6IME9;Q14CN4;CON__Q9DCV7;CON__P35908v2;P35908;CON__P13647;P13647;CON__P02538;P02538;CON__O95678;O95678;CON__Q8VED5;CON__Q5XKE5;Q5XKE5;CON__Q01546;Q01546;CON__P04259;P04259;CON__Q3KNV1;CON__P08729;CON__Q9NSB2;CON__Q6ISB0;P08729;Q9NSB2;CON__P12035;P12035;CON__Q7RTT2;CON__Q8N1N4-2;Q8N1N4;CON__Q7RTS7;Q7RTS7;CON__P05787;P05787	P04264	192	200	KRT1;KRT72;KRT2;KRT5;KRT6A;KRT75;KRT79;KRT76;KRT6B;KRT7;KRT84;KRT3;KRT78;KRT74;KRT8	Keratin, type II cytoskeletal 1;Keratin, type II cytoskeletal 72;Keratin, type II cytoskeletal 2 epidermal;Keratin, type II cytoskeletal 5;Keratin, type II cytoskeletal 6A;Keratin, type II cytoskeletal 75;Keratin, type II cytoskeletal 79;Keratin, type II cytoskeletal 2 oral;Keratin, type II cytoskeletal 6B;Keratin, type II cytoskeletal 7;Keratin, type II cuticular Hb4;Keratin, type II cytoskeleta…	no	no	2;3	0.0017689	139.88	By MS/MS	By MS/MS	By matching	By MS/MS	By MS/MS	By MS/MS	2	2	2	2	2	2	117800000	11794000	50637000	2645100	10810000	13188000	28727000		+	154	47;13;3;4;46;14;15;10;19;7;18;5	159	946;947;948;949;950;951;952;953;954;955;956;957	524;525;526;527;528;529;530;531;532	526			0.0544974	9	11794000	40698000	4774200	10351000
IDKVRFLEQQNQVL	14	2	1728.95	P04264;CON__P04264;CON__P35908;CON__Q14CN4-1;CON__Q6IME9;Q14CN4;CON__P35908v2;P35908;CON__Q7RTS7;Q7RTS7	P04264	195	208	KRT1;KRT72;KRT2;KRT74	Keratin, type II cytoskeletal 1;Keratin, type II cytoskeletal 72;Keratin, type II cytoskeletal 2 epidermal;Keratin, type II cytoskeletal 74	no	no	2;3	0.00051369	114.76	By MS/MS	By MS/MS	By MS/MS	By MS/MS	By MS/MS	By MS/MS	2	2	2	2	2	2	221760000	30712000	62665000	2390800	22007000	26408000	77574000		+	759	47;14;15;18	773	4612;4613;4614;4615;4616;4617;4618;4619;4620;4621;4622;4623	2703;2704;2705;2706;2707;2708;2709	2708			0.11695	7	30712000	50366000	4315300	21074000
SSSRSGGGGGGGGCGGGGGVSSL	23	0	1809.77	P13645;CON__P13645	CON__P13645	12	34	KRT10	Keratin, type I cytoskeletal 10	no	no	3	6.7724e-06	51.31		By MS/MS						1					13615000	0	13615000	0	0	0	0		+	1801	11;82	1851	11355	7031	7031			-0.106492	0	0	10943000	0	0
RISSSKGSLGGGF	13	1	1251.66	P13645;CON__P13645	CON__P13645	35	47	KRT10	Keratin, type I cytoskeletal 10	no	no	2;3	3.4143e-19	172.61	By MS/MS	By MS/MS	By MS/MS	By MS/MS	By MS/MS	By MS/MS	2	2	2	2	2	2	550120000	49798000	214410000	26450000	16507000	58210000	184750000		+	1465	11;82	1504	9243;9244;9245;9246;9247;9248;9249;9250;9251;9252;9253;9254	5655;5656;5657;5658;5659;5660;5661;5662;5663;5664;5665	5663			0.0413869	11	49798000	172330000	47740000	15807000
RISSSKGSLGGGFSSGGF	18	2	1686.83	P13645;CON__P13645	CON__P13645	35	52	KRT10	Keratin, type I cytoskeletal 10	no	no	2	5.8979e-07	78.287		By MS/MS			By MS/MS	By matching		1			1	1	46229000	0	0	0	0	11268000	34961000		+	1466	11;82	1505	9255;9256;9257	5666;5667	5666			0.0166044	2	0	0	0	0
SRGSSGGGCFGGSSGGY	17	1	1535.61	P13645;CON__P13645	CON__P13645	58	74	KRT10	Keratin, type I cytoskeletal 10	no	no	2	3.4488e-11	131.35	By MS/MS	By MS/MS	By MS/MS	By MS/MS	By MS/MS	By MS/MS	1	1	1	1	1	1	96109000	13406000	51754000	8527700	4927900	10986000	6507600		+	1766	11;82	1815	11115;11116;11117;11118;11119;11120	6876;6877;6878;6879;6880;6881	6877			-0.140461	6	13406000	41596000	15392000	4718800
GGLGGFGGGSF	11	2	911.414	P13645;CON__P13645	CON__P13645	75	85	KRT10	Keratin, type I cytoskeletal 10	no	no	1	0.00091464	80.098	By MS/MS	By MS/MS		By matching	By MS/MS	By matching	1	1		1	1	1	590940000	105380000	180230000	0	42553000	102850000	159930000		+	574	11;82	585	3408;3409;3410;3411;3412	1951;1952;1953	1952			-0.0455193	0	105380000	144860000	0	40748000
GGLGGFGGGSFRGSY	15	3	1374.63	P13645;CON__P13645	CON__P13645	75	89	KRT10	Keratin, type I cytoskeletal 10	no	no	2	0.0028102	76.655				By MS/MS	By MS/MS	By MS/MS				1	1	1	19128000	0	0	0	2535300	5734900	10858000		+	575	11;82	586	3413;3414;3415	1954	1954			-0.0406679	1	0	0	0	2427800
GGGSFRGSY	9	1	886.393	P13645;CON__P13645	CON__P13645	81	89	KRT10	Keratin, type I cytoskeletal 10	no	no	2	0.014473	89.355	By matching		By matching		By matching	By MS/MS	1		1		1	1	10324000	1739700	0	945430	0	2178000	5460900		+	557	11;82	568	3312;3313;3314;3315	1900	1900			-0.054411	1	1739700	0	1706400	0
GGGSFRGSYGSSSF	14	2	1351.58	P13645;CON__P13645	CON__P13645	81	94	KRT10	Keratin, type I cytoskeletal 10	no	no	2	0.0046198	71.221					By matching	By MS/MS					1	1	4123700	0	0	0	0	1146600	2977100		+	558	11;82	569	3316;3317	1901	1901			-0.0824337	1	0	0	0	0
RGSYGSSSF	9	1	946.414	P13645;CON__P13645	CON__P13645	86	94	KRT10	Keratin, type I cytoskeletal 10	no	no	2	0.012539	94.302	By MS/MS	By MS/MS	By MS/MS	By MS/MS	By MS/MS	By MS/MS	1	1	1	1	1	1	534280000	83994000	90073000	67411000	41400000	117130000	134280000		+	1452	11;82	1491	9187;9188;9189;9190;9191;9192	5620;5621;5622;5623;5624;5625	5623			-0.0608914	6	83994000	72395000	121670000	39644000
RGSYGSSSFGGSY	13	2	1310.55	P13645;CON__P13645	CON__P13645	86	98	KRT10	Keratin, type I cytoskeletal 10	no	no	2	0.00048643	116.77						By MS/MS						1	5067600	0	0	0	0	0	5067600		+	1453	11;82	1492	9193	5626	5626			-0.0901106	1	0	0	0	0
GGGSFGGGSFGGGSF	15	2	1233.51	P13645;CON__P13645	CON__P13645	103	117	KRT10	Keratin, type I cytoskeletal 10	no	no	2	0.0010506	78.516		By MS/MS		By MS/MS	By MS/MS	By MS/MS		1		1	1	1	40407000	0	20496000	0	3100200	7949400	8861600		+	556	11;82	567	3308;3309;3310;3311	1899	1899			-0.102347	1	0	16473000	0	2968700
GGGSFGGGSFGGGGF	15	2	1203.49	P13645;CON__P13645	CON__P13645	108	122	KRT10	Keratin, type I cytoskeletal 10	no	no	2	0.00011628	100.84	By MS/MS	By MS/MS	By MS/MS	By MS/MS	By MS/MS	By MS/MS	1	2	1	1	1	1	36377000	7358800	14207000	3671100	1513500	4258700	5368000		+	554	11;82	565	3295;3296;3297;3298;3299;3300;3301	1895;1896;1897	1896			-0.099107	1	7358800	11418000	6626100	1449400
GGGSFGGGSFGGGGFGGGGF	20	3	1578.65	P13645;CON__P13645	CON__P13645	108	127	KRT10	Keratin, type I cytoskeletal 10	no	no	2	0.00021453	97.813	By MS/MS	By MS/MS	By MS/MS	By matching	By MS/MS	By MS/MS	1	1	1	1	1	1	9709800	1791000	3198700	812650	501520	1604200	1801700		+	555	11;82	566	3302;3303;3304;3305;3306;3307	1898	1898			-0.117409	1	1791000	2570900	1466800	480250
GGGSFGGGGF	10	1	798.33	P13645;CON__P13645	CON__P13645	113	122	KRT10	Keratin, type I cytoskeletal 10	no	no	1	0.023598	66.087						By MS/MS						1	34177000	0	0	0	0	0	34177000		+	552	11;82	563	3288	1892	1892			-0.0775647	1	0	0	0	0
GGGSFGGGGFGGGGF	15	2	1173.48	P13645;CON__P13645	CON__P13645	113	127	KRT10	Keratin, type I cytoskeletal 10	no	no	2	5.6904e-12	141.52	By MS/MS	By MS/MS	By MS/MS	By MS/MS	By MS/MS	By MS/MS	1	1	1	1	1	1	48848000	10178000	17113000	6825800	2990200	5483900	6256800		+	553	11;82	564	3289;3290;3291;3292;3293;3294	1893;1894	1893			-0.0958668	2	10178000	13754000	12320000	2863400
GGGFGGGFGGDGGLL	15	3	1223.56	P13645;CON__P13645	CON__P13645	128	142	KRT10	Keratin, type I cytoskeletal 10	no	no	2	0.0050809	70.856	By MS/MS	By MS/MS	By MS/MS	By MS/MS	By MS/MS	By MS/MS	1	1	1	1	1	1	52155000	9575400	24284000	2941700	2106200	6563200	6684200		+	527	11;82	538	3154;3155;3156;3157;3158;3159	1810	1810			-0.0457355	1	9575400	19518000	5309500	2016900
GGGFGGDGGLL	11	2	905.424	P13645;CON__P13645	CON__P13645	132	142	KRT10	Keratin, type I cytoskeletal 10	no	no	1	0.0024924	94.114	By MS/MS	By matching	By matching	By matching	By matching	By matching	1	1	1	1	1	1	58202000	10021000	25721000	5909600	2834000	7149400	6566300		+	525	11;82	536	3145;3146;3147;3148;3149;3150	1808	1808			-0.0321995	1	10021000	20673000	10666000	2713800
GGGFGGDGGLLSGNEKVTM	19	3	1751.81	P13645;CON__P13645	CON__P13645	132	150	KRT10	Keratin, type I cytoskeletal 10	no	no	2	8.0487e-06	81.565	By MS/MS	By MS/MS				By MS/MS	1	1				1	8991300	2462400	4632500	0	0	0	1896400		+	526	11;82	537	3151;3152;3153	1809	1809			-0.0309865	1	2462400	3723400	0	0
LDKVRALEESNY	12	2	1435.73	P13645;CON__P13645	CON__P13645	161	172	KRT10	Keratin, type I cytoskeletal 10	no	no	2	3.0285e-15	170.89	By MS/MS	By MS/MS	By MS/MS	By MS/MS	By MS/MS	By MS/MS	1	1	1	1	1	1	1.0325e+09	149860000	339350000	60895000	68232000	194370000	219740000		+	1054	11;82	1080	6850;6851;6852;6853;6854;6855	4218;4219;4220;4221;4222;4223;4224;4225;4226;4227;4228	4228			0.0302719	11	149860000	272750000	109910000	65338000
DKVRALEESNY	11	1	1322.65	P13645;CON__P13645	CON__P13645	162	172	KRT10	Keratin, type I cytoskeletal 10	no	no	2	0.0015154	117.52	By MS/MS	By MS/MS	By MS/MS	By MS/MS	By MS/MS	By MS/MS	1	1	1	1	1	1	322800000	53465000	105570000	25376000	20065000	62412000	55913000		+	253	11;82	260	1580;1581;1582;1583;1584;1585	889;890;891;892;893;894;895	893			-0.00177342	7	53465000	84847000	45802000	19214000
ELEGKIKEW	9	1	1130.6	P13645;CON__P13645	CON__P13645	173	181	KRT10	Keratin, type I cytoskeletal 10	no	no	2;3	2.7544e-10	172.23	By MS/MS	By MS/MS	By MS/MS	By MS/MS	By MS/MS	By MS/MS	2	2	2	2	2	2	1156900000	155710000	427790000	57949000	65886000	205950000	243630000		+	389	11;82	398	2364;2365;2366;2367;2368;2369;2370;2371;2372;2373;2374;2375	1359;1360;1361;1362;1363;1364;1365;1366;1367;1368	1363			0.0370999	10	155710000	343830000	104590000	63091000
YEKHGNSHQGEPRDY	15	1	1815.79	P13645;CON__P13645	CON__P13645	182	196	KRT10	Keratin, type I cytoskeletal 10	no	no	2;3	0.0054775	84.289		By MS/MS	By MS/MS	By MS/MS	By MS/MS	By MS/MS		2	2	2	2	2	44392000	0	17069000	1701600	3681200	9877800	12063000		+	2185	11;82	2252	13958;13959;13960;13961;13962;13963;13964;13965;13966;13967	8726;8727;8728	8726			-0.0827911	3	0	13719000	3071300	3525000
YKTIDDLKNQIL	12	2	1462.8	P13645;CON__P13645	CON__P13645	200	211	KRT10	Keratin, type I cytoskeletal 10	no	no	2	0.028009	76.332	By MS/MS	By MS/MS	By matching	By matching	By MS/MS	By MS/MS	1	1	1	1	1	1	14968000	2949200	6292800	278650	900820	1349800	3196900		+	2190	11;82	2257	13998;13999;14000;14001;14002;14003	8746	8746			0.0902552	1	2949200	5057800	502940	862620
KTIDDLKNQIL	11	1	1299.74	P13645;CON__P13645	CON__P13645	201	211	KRT10	Keratin, type I cytoskeletal 10	no	no	2;3	1.1677e-14	175.07	By MS/MS	By MS/MS	By MS/MS	By MS/MS	By MS/MS	By MS/MS	2	2	2	2	2	2	530380000	102530000	232870000	9907600	23384000	80991000	80695000		+	1008	11;82	1034	6573;6574;6575;6576;6577;6578;6579;6580;6581;6582;6583;6584	4068;4069;4070;4071;4072;4073;4074;4075	4075			0.101936	7	102530000	187170000	17882000	22392000
NLTTDNANIL	10	1	1087.55	P13645;CON__P13645	CON__P13645	212	221	KRT10	Keratin, type I cytoskeletal 10	no	no	2	0.0038482	107.66	By MS/MS	By MS/MS	By MS/MS	By MS/MS	By MS/MS	By MS/MS	1	1	1	1	1	1	522470000	107800000	180890000	52825000	25892000	87243000	67817000		+	1269	11;82	1302	8202;8203;8204;8205;8206;8207	5046;5047	5046			0.0106793	2	107800000	145390000	95345000	24794000
NLTTDNANILL	11	2	1200.63	P13645;CON__P13645	CON__P13645	212	222	KRT10	Keratin, type I cytoskeletal 10	no	no	2	1.1426e-05	147.29	By MS/MS	By MS/MS	By MS/MS	By MS/MS	By MS/MS	By MS/MS	1	1	1	1	1	1	385410000	76001000	137460000	25957000	21455000	67084000	57451000		+	1270	11;82	1303	8208;8209;8210;8211;8212;8213	5048;5049;5050;5051;5052;5053;5054;5055	5054			0.0427246	8	76001000	110480000	46851000	20545000
RLKYENEVAL	10	2	1233.67	P13645;CON__P13645	CON__P13645	235	244	KRT10	Keratin, type I cytoskeletal 10	no	no	2	0.0049401	117.04	By MS/MS	By MS/MS	By MS/MS	By MS/MS	By MS/MS	By MS/MS	1	1	1	1	1	1	166230000	24771000	49535000	10046000	11568000	25709000	44596000		+	1490	11;82	1529	9414;9415;9416;9417;9418;9419	5773;5774;5775;5776;5777	5774			0.0642476	5	24771000	39813000	18132000	11078000
KYENEVAL	8	1	964.487	P13645;CON__P13645	CON__P13645	237	244	KRT10	Keratin, type I cytoskeletal 10	no	no	2	0.0027954	128.86	By MS/MS	By MS/MS	By MS/MS	By matching	By MS/MS	By MS/MS	1	1	1	1	1	1	331870000	70605000	134450000	21926000	13166000	48820000	42903000		+	1022	11;82	1048	6693;6694;6695;6696;6697;6698	4139;4140;4141;4142	4140			0.00289775	4	70605000	108060000	39575000	12608000
LKKNHEEEMKDL	12	2	1512.76	P13645;CON__P13645	CON__P13645	283	294	KRT10	Keratin, type I cytoskeletal 10	no	no	2	5.1388e-05	131.43	By MS/MS	By MS/MS	By matching	By MS/MS	By MS/MS	By MS/MS	1	1	1	1	1	1	28990000	2566800	5925500	487660	3205300	5368400	11436000		+	1100	11;82	1126	7106;7107;7108;7109;7110;7111	4362;4363;4364;4365	4363			0.024758	4	2566800	4762500	880190	3069300
KKNHEEEMKDL	11	1	1399.68	P13645;CON__P13645	CON__P13645	284	294	KRT10	Keratin, type I cytoskeletal 10	no	no	2;3	0.00078304	101.38	By MS/MS	By MS/MS	By MS/MS	By MS/MS	By MS/MS	By MS/MS	2	2	1	2	2	2	75200000	5350400	15592000	690160	8878500	13172000	31517000		+	948	11;82	971	6173;6174;6175;6176;6177;6178;6179;6180;6181;6182;6183	3828;3829;3830;3831	3830			-0.00728726	4	5350400	12532000	1245700	8501900
RNVSTGDVNVEM	12	0	1319.61	P13645;CON__P13645	CON__P13645	295	306	KRT10	Keratin, type I cytoskeletal 10	no	no	2	0.0007562	110.47	By MS/MS	By MS/MS	By MS/MS	By MS/MS	By MS/MS	By MS/MS	2	2	2	1	2	2	376920000	65697000	151960000	33467000	11292000	56365000	58134000		+	1502	11;82	1541;1542	9483;9484;9485;9486;9487;9488;9489;9490;9491;9492;9493	5817;5818;5819;5820;5821;5822;5823;5824;5825;5826;5827	5818	13		-0.0330587	11	65697000	122140000	60405000	10813000
LNNMRSQY	8	2	1024.48	P13645;CON__P13645	CON__P13645	318	325	KRT10	Keratin, type I cytoskeletal 10	no	no	2	0.00020749	156.4	By MS/MS	By MS/MS	By MS/MS	By MS/MS	By MS/MS	By MS/MS	1	1	1	1	1	1	105270000	19562000	24071000	10922000	6168100	20656000	23892000		+	1128	11;82	1155	7380;7381;7382;7383;7384;7385	4556;4557;4558;4559;4560;4561	4556			-0.0352453	6	19562000	19346000	19714000	5906500
NNMRSQY	7	1	911.392	P13645;CON__P13645	CON__P13645	319	325	KRT10	Keratin, type I cytoskeletal 10	no	no	2	0.0012545	135.87	By MS/MS	By MS/MS	By MS/MS	By matching	By MS/MS	By MS/MS	1	1	1	1	1	1	20842000	3168900	5524300	2320700	1008800	4589800	4229000		+	1278	11;82	1311	8246;8247;8248;8249;8250;8251	5067;5068;5069	5069			-0.0672906	3	3168900	4440100	4188800	966050
EQLAEQNRKDAEAW	14	1	1686.8	P13645;CON__P13645	CON__P13645	326	339	KRT10	Keratin, type I cytoskeletal 10	no	no	2	5.7831e-19	224.03	By MS/MS	By MS/MS	By MS/MS	By MS/MS	By MS/MS	By MS/MS	1	1	1	1	1	1	703750000	101270000	226710000	61732000	41342000	128560000	144140000		+	409	11;82	419	2497;2498;2499;2500;2501;2502	1434;1435;1436;1437;1438;1439;1440;1441;1442;1443;1444;1445;1446	1434			-0.0197644	13	101270000	182210000	111420000	39588000
EQLAEQNRKDAEAWF	15	2	1833.86	P13645;CON__P13645	CON__P13645	326	340	KRT10	Keratin, type I cytoskeletal 10	no	no	2	0.0012198	87.001	By matching	By MS/MS			By matching	By MS/MS	1	1			1	1	5975700	877780	2294500	0	0	1093200	1710200		+	410	11;82	420	2503;2504;2505;2506	1447	1447			-0.019002	1	877780	1844200	0	0
FNEKSKEL	8	1	993.513	P13645;CON__P13645	CON__P13645	340	347	KRT10	Keratin, type I cytoskeletal 10	no	no	2	7.9183e-05	158.61	By MS/MS	By MS/MS	By MS/MS	By MS/MS	By MS/MS	By MS/MS	1	1	1	1	1	1	714950000	110310000	228750000	66846000	41785000	116740000	150520000		+	474	11;82	485	2875;2876;2877;2878;2879;2880	1653;1654;1655;1656;1657	1656			0.0160946	5	110310000	183850000	120650000	40012000
FNEKSKELTTEIDNNIEQISSY	22	2	2601.24	P13645;CON__P13645	CON__P13645	340	361	KRT10	Keratin, type I cytoskeletal 10	no	no	3	0.035106	63.184	By MS/MS	By matching	By matching	By MS/MS	By MS/MS	By MS/MS	1	1	1	1	1	1	16013000	2421600	6455400	497110	1142500	1346300	4150000		+	475	11;82	486	2881;2882;2883;2884;2885;2886	1658	1658			0.00803403	1	2421600	5188500	897250	1094100
NEKSKEL	7	0	846.445	P13645;CON__P13645	CON__P13645	341	347	KRT10	Keratin, type I cytoskeletal 10	no	no	2	0.024434	82.305	By matching	By MS/MS	By MS/MS		By MS/MS		1	1	1		1		13795000	2954900	6150900	1787500	0	2901400	0		+	1225	11;82	1255	7958;7959;7960;7961	4887	4887			0.0153322	0	2954900	4943700	3226400	0
TTEIDNNIEQISSY	14	0	1625.74	P13645;CON__P13645	CON__P13645	348	361	KRT10	Keratin, type I cytoskeletal 10	no	no	2	4.4509e-29	225.66	By MS/MS	By MS/MS	By MS/MS	By MS/MS	By MS/MS	By MS/MS	1	1	1	1	1	1	516630000	94853000	208640000	35824000	22596000	85390000	69333000		+	1994	11;82	2051	12770;12771;12772;12773;12774;12775	8014;8015;8016;8017;8018;8019;8020	8018			-0.0457808	7	94853000	167690000	64660000	21638000
ALKQSLEASLAETEGRY	17	3	1864.95	P13645;CON__P13645	CON__P13645	384	400	KRT10	Keratin, type I cytoskeletal 10	no	no	3	0.00011791	67.994	By matching	By MS/MS				By matching	1	1				1	25618000	5362000	14961000	0	0	0	5294500		+	107	11;82	112	685;686;687	380	380			0.055178	1	5362000	12025000	0	0
KQSLEASL	8	1	874.476	P13645;CON__P13645	CON__P13645	386	393	KRT10	Keratin, type I cytoskeletal 10	no	no	2	0.015724	107.59		By MS/MS						1					7040600	0	7040600	0	0	0	0		+	984	11;82	1009	6402	3957	3957			0.0337379	1	0	5658800	0	0
KQSLEASLAETEGRY	15	2	1680.83	P13645;CON__P13645	CON__P13645	386	400	KRT10	Keratin, type I cytoskeletal 10	no	no	2;3	1.2559e-22	230.96	By MS/MS	By MS/MS			By MS/MS	By MS/MS	2	2			1	2	144880000	27000000	74338000	0	0	15803000	27739000		+	985	11;82	1010	6403;6404;6405;6406;6407;6408;6409	3958;3959;3960;3961;3962	3962			0.018696	5	27000000	59748000	0	0
EASLAETEGRY	11	1	1224.56	P13645;CON__P13645	CON__P13645	390	400	KRT10	Keratin, type I cytoskeletal 10	no	no	2	3.201e-11	154.56	By MS/MS	By MS/MS	By MS/MS	By MS/MS	By MS/MS	By MS/MS	1	1	1	1	1	1	181590000	36185000	81089000	18147000	4625600	24957000	16591000		+	335	11;82	344	2069;2070;2071;2072;2073;2074	1197;1198;1199;1200;1201;1202	1200			-0.0410529	5	36185000	65174000	32755000	4429400
QQIRAETECQNTEY	14	0	1768.77	P13645;CON__P13645	CON__P13645	419	432	KRT10	Keratin, type I cytoskeletal 10	no	no	2	6.1806e-12	145.25		By MS/MS	By matching		By matching			1	1		1		7617700	0	6252600	371160	0	993950	0		+	1371	11;82	1406	8738;8739;8740	5332	5332			-0.0850071	1	0	5025400	669920	0
RSLLEGEGSSGGGGRGGGSF	20	2	1822.86	P13645;CON__P13645	CON__P13645	450	469	KRT10	Keratin, type I cytoskeletal 10	no	no	2;3	1.0292e-16	209.6	By MS/MS	By MS/MS	By MS/MS	By MS/MS	By MS/MS	By MS/MS	2	2	2	2	2	2	491700000	64445000	185890000	39108000	37054000	68316000	96887000		+	1530	11;82	1570	9648;9649;9650;9651;9652;9653;9654;9655;9656;9657;9658;9659	5928;5929;5930;5931;5932;5933;5934;5935;5936;5937;5938	5938			-0.0227117	11	64445000	149400000	70587000	35483000
RSLLEGEGSSGGGGRGGGSFGGGY	24	3	2156.98	P13645;CON__P13645	CON__P13645	450	473	KRT10	Keratin, type I cytoskeletal 10	no	no	3	5.6726e-06	49.25	By MS/MS	By MS/MS	By MS/MS	By MS/MS	By MS/MS	By MS/MS	1	1	1	1	1	1	205510000	24421000	77030000	12631000	15824000	30881000	44722000		+	1531	11;82	1571	9660;9661;9662;9663;9664;9665	5939;5940;5941;5942;5943	5940			-0.0486907	0	24421000	61912000	22798000	15153000
LEGEGSSGGGGRGGGSF	17	1	1466.64	P13645;CON__P13645	CON__P13645	453	469	KRT10	Keratin, type I cytoskeletal 10	no	no	2	0.001302	76.522	By matching	By MS/MS	By matching		By matching	By matching	1	1	1		1	1	10253000	1678500	4895600	1296300	0	904960	1477200		+	1059	11;82	1085	6874;6875;6876;6877;6878	4239	4239			-0.0760552	1	1678500	3934800	2339800	0
LEGEGSSGGGGRGGGSFGGGY	21	2	1800.77	P13645;CON__P13645	CON__P13645	453	473	KRT10	Keratin, type I cytoskeletal 10	no	no	2	0.00070491	95.264	By MS/MS	By MS/MS	By matching		By MS/MS	By matching	1	1	1		1	1	7143600	834100	3476300	723380	0	1078800	1031000		+	1060	11;82	1086	6879;6880;6881;6882;6883	4240	4240			-0.102034	1	834100	2794000	1305700	0
EGEGSSGGGGRGGGSF	16	0	1353.55	P13645;CON__P13645	CON__P13645	454	469	KRT10	Keratin, type I cytoskeletal 10	no	no	2	0.0031302	67.385	By MS/MS	By MS/MS	By MS/MS	By matching	By MS/MS	By MS/MS	1	1	1	1	1	1	4998000	822410	1844800	624850	264620	649800	791570		+	362	11;82	371	2218;2219;2220;2221;2222;2223	1277	1277			-0.108101	1	822410	1482700	1127800	253390
EGEGSSGGGGRGGGSFGGGY	20	1	1687.68	P13645;CON__P13645	CON__P13645	454	473	KRT10	Keratin, type I cytoskeletal 10	no	no	2	2.006e-05	132.86	By MS/MS	By MS/MS	By MS/MS	By matching	By MS/MS	By matching	1	1	1	1	1	1	19279000	3607500	8295600	2244000	908830	2275300	1948300		+	363	11;82	372	2224;2225;2226;2227;2228;2229	1278;1279;1280;1281	1278			-0.13408	4	3607500	6667500	4050200	870280
GGGSSGGGSSGGGYGGGSSSGGHGGSSSGGY	31	1	2377.9	P13645	P13645	500	530	KRT10	Keratin, type I cytoskeletal 10	yes	yes	2;3	9.2693e-15	109.19	By MS/MS	By MS/MS	By MS/MS	By MS/MS	By MS/MS	By MS/MS	2	2	1	2	1	2	66928000	9259500	28209000	4819100	3071000	8201300	13368000			569	82	580	3376;3377;3378;3379;3380;3381;3382;3383;3384;3385	1936;1937;1938;1939;1940;1941;1942;1943	1936			-0.231071	8	9259500	22672000	8698100	2940700
LQIDNARL	8	1	941.529	P13645;Q99456;CON__Q99456;CON__Q04695;Q04695;CON__Q9QWL7;CON__P02533;P02533;CON__P13645	CON__P13645	222	229	KRT10;KRT12;KRT17;KRT14	Keratin, type I cytoskeletal 10;Keratin, type I cytoskeletal 12;Keratin, type I cytoskeletal 17;Keratin, type I cytoskeletal 14	no	no	2	3.4899e-05	163.34	By MS/MS	By MS/MS	By MS/MS	By MS/MS	By MS/MS	By MS/MS	1	1	1	1	1	1	1.8426e+09	268750000	952560000	125450000	77288000	207860000	210690000		+	1141	11;82;42;2;16	1168	7456;7457;7458;7459;7460;7461	4595;4596;4597;4598;4599	4598			0.0563259	5	268750000	765610000	226420000	74010000
LQIDNARLAADDF	13	2	1460.73	P13645;CON__Q04695;Q04695;CON__Q9QWL7;CON__P02533;P02533;CON__P13645	CON__P13645	222	234	KRT10;KRT17;KRT14	Keratin, type I cytoskeletal 10;Keratin, type I cytoskeletal 17;Keratin, type I cytoskeletal 14	no	no	2	2.5122e-19	174.77	By MS/MS	By MS/MS	By MS/MS	By MS/MS	By MS/MS	By MS/MS	1	1	1	1	1	1	624710000	93305000	290540000	17402000	33435000	95739000	94290000		+	1142	11;82;42;2;16	1169	7462;7463;7464;7465;7466;7467	4600;4601;4602;4603;4604;4605;4606;4607;4608	4602			0.014023	9	93305000	233520000	31409000	32017000
RQSVEADINGL	11	0	1200.61	P13645;Q2M2I5;CON__Q2M2I5;CON__P13645;P13646;CON__P08730-1;CON__ENSEMBL:ENSP00000377550;CON__P13646-1	CON__P13645	245	255	KRT10;KRT24;KRT13	Keratin, type I cytoskeletal 10;Keratin, type I cytoskeletal 24;Keratin, type I cytoskeletal 13	no	no	2	0.00024598	134.05	By MS/MS	By MS/MS	By MS/MS	By MS/MS	By MS/MS	By MS/MS	1	1	1	1	1	1	608170000	127670000	228360000	30865000	31953000	102540000	86786000		+	1509	11;82;8;12	1549	9541;9542;9543;9544;9545;9546	5862;5863;5864;5865;5866;5867	5863			0.0175841	6	127670000	183540000	55709000	30598000
QIDNARLAADDF	12	1	1347.64	P13645;Q7Z3Y7;CON__Q7Z3Y7;CON__Q148H6;CON__P05784;CON__Q04695;Q04695;CON__Q9QWL7;CON__P19001;CON__P02533;CON__Q6IFX2;P02533;CON__P08779;P08779;CON__Q9Z2K1;CON__Q3ZAW8;CON__P13645;CON__P08727;P08727;P05783	CON__P13645	223	234	KRT10;KRT28;KRT17;KRT14;KRT16;KRT19;KRT18	Keratin, type I cytoskeletal 10;Keratin, type I cytoskeletal 28;Keratin, type I cytoskeletal 17;Keratin, type I cytoskeletal 14;Keratin, type I cytoskeletal 16;Keratin, type I cytoskeletal 19;Keratin, type I cytoskeletal 18	no	no	2	1.4388e-31	196.06	By MS/MS	By MS/MS	By MS/MS	By MS/MS	By MS/MS	By MS/MS	1	1	1	1	1	1	550430000	89454000	236720000	36260000	33896000	75026000	79076000		+	1343	11;82;42;2;9;16;6;55	1378	8592;8593;8594;8595;8596;8597	5252;5253;5254;5255;5256;5257	5253			-0.0180223	6	89454000	190260000	65446000	32459000
AADDFRL	7	1	806.392	P13645;Q7Z3Y7;CON__Q7Z3Y7;CON__Q148H6;Q2M2I5;CON__Q2M2I5;CON__P13645;P13646;CON__P08730-1;CON__ENSEMBL:ENSP00000377550	CON__P13645	230	236	KRT10;KRT28;KRT24;KRT13	Keratin, type I cytoskeletal 10;Keratin, type I cytoskeletal 28;Keratin, type I cytoskeletal 24;Keratin, type I cytoskeletal 13	no	no	2	0.010622	122.15	By MS/MS	By MS/MS	By MS/MS		By MS/MS		1	1	1		2		42377000	24132000	9725900	3030300	0	5489300	0		+	5	11;82;8	5	28;29;30;31;32	12;13	12			-0.0186732	2	24132000	7817100	5469400	0
QIDNARL	7	0	828.445	P13645;Q7Z3Y7;CON__Q7Z3Y7;CON__Q148H6;Q7Z3Z0;CON__Q7Z3Z0;Q99456;CON__Q99456;CON__P05784;CON__Q04695;Q04695;CON__Q9QWL7;CON__P19001;CON__P02533;CON__Q6IFX2;P02533;CON__P08779;P08779;CON__Q9Z2K1;CON__Q3ZAW8;CON__P13645;CON__P08727;P08727;P05783	CON__P13645	223	229	KRT10;KRT28;KRT25;KRT12;KRT17;KRT14;KRT16;KRT19;KRT18	Keratin, type I cytoskeletal 10;Keratin, type I cytoskeletal 28;Keratin, type I cytoskeletal 25;Keratin, type I cytoskeletal 12;Keratin, type I cytoskeletal 17;Keratin, type I cytoskeletal 14;Keratin, type I cytoskeletal 16;Keratin, type I cytoskeletal 19;Keratin, type I cytoskeletal 18	no	no	2	0.018964	118.01	By MS/MS	By MS/MS	By MS/MS	By matching	By MS/MS	By MS/MS	2	2	1	1	2	1	496100000	82897000	249200000	35537000	19750000	50172000	58544000		+	1342	11;82;42;2;9;16;6;55	1377	8583;8584;8585;8586;8587;8588;8589;8590;8591	5250;5251	5251			0.0242806	1	82897000	200290000	64142000	18912000
SGNEKVTMQNL	11	1	1219.59	P13645;Q7Z3Y7;CON__Q7Z3Y7;CON__Q148H6;Q7Z3Z0;Q7Z3Y9;CON__Q7Z3Y9;CON__Q7Z3Z0;Q7Z3Y8;CON__Q7Z3Y8;CON__P13645	CON__P13645	143	153	KRT10;KRT28;KRT25;KRT26;KRT27	Keratin, type I cytoskeletal 10;Keratin, type I cytoskeletal 28;Keratin, type I cytoskeletal 25;Keratin, type I cytoskeletal 26;Keratin, type I cytoskeletal 27	no	no	2	0.0037967	73.233	By matching	By MS/MS	By matching		By matching	By MS/MS	1	2	1		1	2	14621000	2439200	6663200	1337900	0	1980900	2200000		+	1661	11;82	1702;1703	10493;10494;10495;10496;10497;10498;10499	6473;6474;6475	6474	14		-0.0143236	3	2439200	5355500	2414800	0
SGNEKVTMQNLNDRLASY	18	3	2038.97	P13645;Q7Z3Y7;CON__Q7Z3Y7;CON__Q148H6;Q7Z3Z0;Q7Z3Y9;CON__Q7Z3Y9;CON__Q7Z3Z0;Q7Z3Y8;CON__Q7Z3Y8;CON__P13645	CON__P13645	143	160	KRT10;KRT28;KRT25;KRT26;KRT27	Keratin, type I cytoskeletal 10;Keratin, type I cytoskeletal 28;Keratin, type I cytoskeletal 25;Keratin, type I cytoskeletal 26;Keratin, type I cytoskeletal 27	no	no	2;3	1.5063e-82	151.44	By MS/MS	By MS/MS	By MS/MS	By MS/MS	By MS/MS	By MS/MS	3	3	1	3	3	3	136250000	28417000	32863000	10125000	13295000	26821000	24729000		+	1662	11;82	1704;1705	10500;10501;10502;10503;10504;10505;10506;10507;10508;10509;10510;10511;10512;10513;10514;10515	6476;6477;6478;6479;6480;6481;6482;6483;6484;6485;6486;6487;6488	6483	14		-0.00372559	12	28417000	26413000	18276000	12731000
QNLNDRLASY	10	2	1192.58	P13645;Q7Z3Y7;CON__Q7Z3Y7;CON__Q148H6;Q7Z3Z0;Q7Z3Y9;CON__Q7Z3Y9;CON__Q7Z3Z0;Q7Z3Y8;Q99456;CON__Q99456;CON__Q7Z3Y8;P35900;Q9C075;CON__Q9C075;CON__P35900;CON__Q04695;Q04695;CON__Q9QWL7;CON__P19001;CON__P02533;P02533;CON__P08779;P08779;CON__P13645;CON__P08727;P08727;P13646;CON__P08730-1;CON__ENSEMBL:ENSP00000377550;CON__P13646-1	CON__P13645	151	160	KRT10;KRT28;KRT25;KRT26;KRT27;KRT12;KRT20;KRT23;KRT17;KRT14;KRT16;KRT19;KRT13	Keratin, type I cytoskeletal 10;Keratin, type I cytoskeletal 28;Keratin, type I cytoskeletal 25;Keratin, type I cytoskeletal 26;Keratin, type I cytoskeletal 27;Keratin, type I cytoskeletal 12;Keratin, type I cytoskeletal 20;Keratin, type I cytoskeletal 23;Keratin, type I cytoskeletal 17;Keratin, type I cytoskeletal 14;Keratin, type I cytoskeletal 16;Keratin, type I cytoskeletal 19;Keratin, type I…	no	no	2	0.00026372	154.12	By matching	By MS/MS	By MS/MS	By MS/MS	By MS/MS	By MS/MS	1	1	1	1	1	1	984410000	124720000	555420000	60258000	26802000	102850000	114360000		+	1366	11;82;42;2;9;16;6;8;12	1401	8719;8720;8721;8722;8723;8724	5322;5323;5324;5325;5326;5327	5324			-0.00493863	6	124720000	446410000	108760000	25665000
QNLNDRLASYL	11	3	1305.67	P13645;Q7Z3Y7;CON__Q7Z3Y7;CON__Q148H6;Q7Z3Z0;Q7Z3Y9;CON__Q7Z3Y9;CON__Q7Z3Z0;Q7Z3Y8;Q99456;CON__Q99456;CON__Q7Z3Y8;P35900;Q9C075;CON__Q9C075;CON__P35900;CON__Q04695;Q04695;CON__Q9QWL7;CON__P19001;CON__P02533;P02533;CON__P08779;P08779;CON__P13645;CON__P08727;P08727;P13646;CON__P08730-1;CON__ENSEMBL:ENSP00000377550;CON__P13646-1	CON__P13645	151	161	KRT10;KRT28;KRT25;KRT26;KRT27;KRT12;KRT20;KRT23;KRT17;KRT14;KRT16;KRT19;KRT13	Keratin, type I cytoskeletal 10;Keratin, type I cytoskeletal 28;Keratin, type I cytoskeletal 25;Keratin, type I cytoskeletal 26;Keratin, type I cytoskeletal 27;Keratin, type I cytoskeletal 12;Keratin, type I cytoskeletal 20;Keratin, type I cytoskeletal 23;Keratin, type I cytoskeletal 17;Keratin, type I cytoskeletal 14;Keratin, type I cytoskeletal 16;Keratin, type I cytoskeletal 19;Keratin, type I…	no	no	2	0.03091	81.95	By MS/MS	By matching			By matching		1	1			1		24215000	3642500	18201000	0	0	2372200	0		+	1367	11;82;42;2;9;16;6;8;12	1402	8725;8726;8727	5328	5328			0.0271067	1	3642500	14628000	0	0
AEQNRKDAEAW	11	0	1316.61	P13645;Q7Z3Y7;CON__Q7Z3Y7;Q7Z3Y9;CON__Q7Z3Y9;CON__P13645;CON__P08727;P08727	CON__P13645	329	339	KRT10;KRT28;KRT26;KRT19	Keratin, type I cytoskeletal 10;Keratin, type I cytoskeletal 28;Keratin, type I cytoskeletal 26;Keratin, type I cytoskeletal 19	no	no	2	0.00050545	127.4	By MS/MS	By MS/MS	By MS/MS	By matching	By MS/MS	By MS/MS	1	1	1	1	1	1	15427000	2537200	4997500	1565900	599860	2883400	2842900		+	48	11;82;6	50	298;299;300;301;302;303	159;160;161;162	160			-0.0347138	4	2537200	4016700	2826400	574420
HLKQSPASPERDY	13	1	1526.75	P13646;CON__P08730-1;CON__ENSEMBL:ENSP00000377550;CON__P13646-1	P13646	140	152	KRT13	Keratin, type I cytoskeletal 13	no	no	3	0.023293	51.875		By MS/MS						1					1851000	0	1851000	0	0	0	0		+	727	8;12	741	4405	2588	2588			0.0054511	1	0	1487800	0	0
IQTSKTEITEL	11	0	1261.68	P13646;CON__P08730-1;CON__ENSEMBL:ENSP00000377550;CON__P13646-1	P13646	314	324	KRT13	Keratin, type I cytoskeletal 13	no	no	2	0.028644	69.812		By MS/MS						1					4092400	0	4092400	0	0	0	0		+	839	8;12	858	5195	3080	3080			0.056176	1	0	3289200	0	0
RSLLEGQDAKM	11	2	1246.63	P13646;CON__P08730-1;CON__P13646-1	P13646	406	416	KRT13	Keratin, type I cytoskeletal 13	no	no	2	0.01738	80.706		By MS/MS						1					7836400	0	7836400	0	0	0	0		+	1532	8;12	1572	9666	5944	5944			0.0205192	1	0	6298400	0	0
GGGLSVSSSRF	11	1	1052.53	CON__P02533;P02533	P02533	47	57	KRT14	Keratin, type I cytoskeletal 14	no	no	2	0.0020793	114.89	By matching	By MS/MS	By matching	By matching	By matching	By MS/MS	1	1	1	1	1	1	599720000	47572000	195020000	25978000	35967000	43757000	251430000		+	545	42;2	556	3250;3251;3252;3253;3254;3255	1866;1867	1867			0.000910804	2	47572000	156740000	46889000	34442000
QRQRPAEIKDY	11	0	1402.73	CON__P02533;P02533	P02533	152	162	KRT14	Keratin, type I cytoskeletal 14	no	no	2;3	0.002095	84.687	By MS/MS	By MS/MS	By MS/MS	By matching	By MS/MS	By MS/MS	2	2	2	1	2	2	205430000	15060000	152320000	5284200	1589000	12364000	18812000		+	1381	42;2	1416	8803;8804;8805;8806;8807;8808;8809;8810;8811;8812;8813	5359;5360;5361;5362;5363;5364;5365	5361			0.0464545	7	15060000	122420000	9537600	1521600
TATVDNANVL	10	0	1016.51	CON__P02533;P02533	P02533	178	187	KRT14	Keratin, type I cytoskeletal 14	no	no	2	1.6198e-07	166.17	By MS/MS	By MS/MS	By MS/MS	By MS/MS	By MS/MS	By MS/MS	1	1	1	1	1	1	304410000	26520000	236410000	9813100	6016200	13510000	12144000		+	1863	42;2	1915	11713;11714;11715;11716;11717;11718	7238;7239;7240;7241;7242	7238			0.00624258	5	26520000	190010000	17712000	5761100
TATVDNANVLL	11	1	1129.6	CON__P02533;P02533	P02533	178	188	KRT14	Keratin, type I cytoskeletal 14	no	no	2	1.5743e-16	164.72	By matching	By MS/MS	By matching		By MS/MS	By MS/MS	1	1	1		1	1	118720000	13080000	96610000	3426200	0	5606300	0		+	1864	42;2	1916	11719;11720;11721;11722;11723	7243;7244	7244			0.0382879	2	13080000	77649000	6184000	0
RGQVGGDVNVEMDAAPGVDL	20	1	1997.95	CON__P02533;CON__Q6IFX2;P02533	P02533	261	280	KRT14	Keratin, type I cytoskeletal 14	no	no	2;3	5.6705e-05	72.815	By MS/MS	By MS/MS	By MS/MS				1	3	2				23742000	1425100	20413000	1904000	0	0	0		+	1449	42;2	1487;1488	9178;9179;9180;9181;9182;9183	5614;5615;5616;5617	5614	5		-0.0114025	4	1425100	16407000	3436600	0
EKMAEKNRKDAEEW	14	1	1762.83	CON__P02533;CON__Q6IFX2;P02533	P02533	292	305	KRT14	Keratin, type I cytoskeletal 14	no	no	3	0.00083691	64.104	By matching	By MS/MS			By matching	By matching	1	1			1	1	8079500	379380	4132200	0	0	398060	3169800		+	382	42;2	391	2320;2321;2322;2323	1329	1329			-0.0200694	1	379380	3321200	0	0
AEKNRKDAEEW	11	0	1374.65	CON__P02533;CON__Q6IFX2;P02533	P02533	295	305	KRT14	Keratin, type I cytoskeletal 14	no	no	3	0.019737	50.108	By MS/MS	By MS/MS	By MS/MS	By matching	By MS/MS	By MS/MS	1	1	1	1	1	1	27526000	2117000	18297000	908160	545570	1792200	3866000		+	45	42;2	47	283;284;285;286;287;288	151;152	151			-0.0195482	2	2117000	14706000	1639200	522430
FTKTEELNREVATNSEL	17	2	1979.98	CON__P02533;P02533	P02533	307	323	KRT14	Keratin, type I cytoskeletal 14	no	no	2;3	1.106e-40	281.68		By MS/MS			By MS/MS	By MS/MS		2			1	2	124130000	0	102140000	0	0	5980500	16002000		+	486	42;2	497	2932;2933;2934;2935;2936	1681;1682	1682			0.0292086	2	0	82097000	0	0
TKTEELNREVATNSEL	16	1	1832.91	CON__P02533;P02533	P02533	308	323	KRT14	Keratin, type I cytoskeletal 14	no	no	2	7.7018e-32	344.42	By MS/MS	By MS/MS	By MS/MS		By MS/MS	By MS/MS	1	1	1		1	1	40833000	2897100	29719000	1081400	0	2667400	4468000		+	1925	42;2	1981	12374;12375;12376;12377;12378	7765;7766;7767	7766			0.0284462	3	2897100	23886000	1951800	0
AQIQEMIGSVEEQLAQL	17	2	1885.95	CON__P02533;P02533	P02533	371	387	KRT14	Keratin, type I cytoskeletal 14	no	no	2;3	0.00014749	86.641	By matching	By MS/MS					1	2					6601600	523710	6077900	0	0	0	0		+	133	42;2	138	835;836;837	466;467	467	1		0.0379932	2	523710	4885000	0	0
RRLLEGEDAHLSSSQF	16	3	1843.92	CON__P02533;CON__Q61782;P02533	P02533	416	431	KRT14	Keratin, type I cytoskeletal 14	no	no	3	3.4378e-06	80.387		By MS/MS			By matching	By matching		1			1	1	14137000	0	7522000	0	0	659890	5955300		+	1519	42;2	1559	9600;9601;9602	5903	5903			0.0294718	1	0	6045700	0	0
DVHDGKVVSTHEQVL	15	0	1661.84	CON__P02533;P02533	P02533	454	468	KRT14	Keratin, type I cytoskeletal 14	no	no	2;3	3.5119e-06	136.93		By MS/MS				By matching		4				2	62248000	0	59027000	0	0	0	3221500		+	308	42;2	317	1909;1910;1911;1912;1913;1914	1102;1103;1104;1105	1103			0.0328532	4	0	47442000	0	0
KGSCGIGGGIGGGSSRISSVL	21	0	1904.97	CON__P02533;P02533;CON__P08779;P08779	P02533	15	35	KRT14;KRT16	Keratin, type I cytoskeletal 14;Keratin, type I cytoskeletal 16	no	no	2;3	0.00029143	176.94		By MS/MS	By matching					2	1				100470000	0	99529000	945400	0	0	0		+	927	42;2;9	949	6050;6051;6052	3759;3760	3760			0.0575207	2	0	79995000	1706400	0
AGGSCRAPSTY	11	0	1125.49	CON__P02533;P02533;CON__P08779;P08779	P02533	36	46	KRT14;KRT16	Keratin, type I cytoskeletal 14;Keratin, type I cytoskeletal 16	no	no	2	4.4617e-06	151.83	By MS/MS	By MS/MS	By MS/MS		By MS/MS	By matching	1	1	1		1	1	370350000	2615300	361190000	3185400	0	2095000	1267600		+	58	42;2;9	62	368;369;370;371;372	194;195;196;197;198;199	195			-0.0704175	6	2615300	290300000	5749400	0
[truncated: 1,248 more rows]
[truncated: 2 more columns]

## Sheet: Exp. 2 Proteins
LFQ intensity D02	LFQ intensity D03	LFQ intensity P01	LFQ intensity P02	LFQ intensity P03	N: Peptides	N: Razor + unique peptides	N: Unique peptides	N: Sequence coverage [%]	N: Unique + razor sequence coverage [%]	N: Unique sequence coverage [%]	N: Mol. weight [kDa]	N: Q-value	N: Score	N: Intensity	N: MS/MS count	T: Protein IDs	T: Majority protein IDs	T: Protein names	T: Gene names	T: id
[truncated: 90 more rows]

[truncated: 4 more sheets: Exp. 2 Peptides, Exp. 3 Proteins, Exp. 3 Peptides, Exp. 4 Proteins]
